# Supplementary material for: Exploring the molecular crosstalk between the sex steroids drospirenone and ethinylestradiol with vaginal lactobacilli
Source: Front Microbiol. 2026 Apr 9;17:1725887. doi: 10.3389/fmicb.2026.1725887 (PMC13102579; doi:10.3389/fmicb.2026.1725887)
Supplement: Supplementary file 1 [file Table_1.xlsx]

## Sheet: Table S1
Table S1: Statistical analysis of growth assay of lactobacilli on hormones
	L. crispatus_PRL2021_DRSP										L. crispatus PRL2021_EE										L. gasseri_DRSP										L.gasseri_EE										L. jensenii_DRSP
	Multiple Comparisons										Multiple Comparisons										Multiple Comparisons										Multiple Comparisons
	Dependent Variable:	VAR00003									Dependent Variable:	VAR00002									Dependent Variable:	VAR00008									Dependent Variable:	VAR00002
	(I) VAR00001			Mean Difference (I-J)	Std. Error	Sig.	95% Confidence Interval				(I) VAR00001			Mean Difference (I-J)	Std. Error	Sig.	95% Confidence Interval				(I) VAR00006			Mean Difference (I-J)	Std. Error	Sig.	95% Confidence Interval				(I) VAR00001			Mean Difference (I-J)	Std. Error	Sig.	95% Confidence Interval
							Lower Bound	Upper Bound									Lower Bound	Upper Bound									Lower Bound	Upper Bound									Lower Bound	Upper Bound
	Tukey HSD	1,00	2,00	0.12925	0.0676417	0.786107	-0.0990338	0.357534			Tukey HSD	1,00	2,00	,26123*	0.0336374	1.778e-10	0.14766	0.374805			Tukey HSD	1,00	2,00	-,1756111*	0.0213375	2.88954e-11	-0.247836	-0.103387			Tukey HSD	1,00	2,00	-,1737778*	0.0237083	2.87154e-09	-0.254027	-0.0935284
			3,00	-0.0283056	0.0676417	1	-0.256589	0.199978					3,00	,15201*	0.0336374	0.000967661	0.0384379	0.265582					3,00	-,1129444*	0.0213375	4.4158e-05	-0.185169	-0.04072					3,00	-,1162222*	0.0237083	0.000229667	-0.196472	-0.0359728
			4,00	-0.0291944	0.0676417	1	-0.257478	0.199089					4,00	,14957*	0.0336374	0.00128557	0.0359935	0.263138					4,00	-,1499444*	0.0213375	1.3085e-08	-0.222169	-0.07772					4,00	-0.0267778	0.0237083	0.995507	-0.107027	0.0534716
			5,00	-0.0643056	0.0676417	0.999145	-0.292589	0.163978					5,00	0.0990101	0.0336374	0.155974	-0.0145621	0.212582					5,00	-,0856111*	0.0213375	0.00679771	-0.157836	-0.0133866					5,00	-0.0586667	0.0237083	0.401459	-0.138916	0.0215827
			6,00	-0.0834167	0.0676417	0.990361	-0.3117	0.144867					6,00	0.0476768	0.0336374	0.96975	-0.0658954	0.161249					6,00	-,1470556*	0.0213375	2.56013e-08	-0.21928	-0.0748311					6,00	-,1431111*	0.0237083	1.56251e-06	-0.22336	-0.0628617
			7,00	-0.06875	0.0676417	0.998359	-0.297034	0.159534					7,00	0.0854545	0.0396987	0.62686	-0.0485826	0.219492					7,00	-,1422778*	0.0213375	7.68154e-08	-0.214502	-0.0700533					7,00	-0.0325556	0.0237083	0.976166	-0.112805	0.0476938
			8,00	-0.00130556	0.0676417	1	-0.229589	0.226978					8,00	0.0136768	0.0336374	1	-0.0998954	0.127249					8,00	-0.0178333	0.0213375	0.999762	-0.0900578	0.0543911					8,00	-,0970000*	0.0237083	0.00515108	-0.177249	-0.0167506
			9,00	-0.0665278	0.0676417	0.998806	-0.294812	0.161756					9,00	0.014899	0.0336374	1	-0.0986732	0.128471					9,00	-0.00161111	0.0213375	1	-0.0738356	0.0706134					9,00	-0.0341111	0.0237083	0.965749	-0.11436	0.0461383
			10,00	-0.06175	0.0676417	0.999429	-0.290034	0.166534					10,00	0.0782323	0.0336374	0.502959	-0.0353399	0.191805					10,00	,1120556*	0.0213375	5.28457e-05	0.0398311	0.18428					10,00	0.00666667	0.0237083	1	-0.0735827	0.086916
			11,00	-0.0958611	0.0676417	0.96983	-0.324145	0.132423					11,00	0.0434545	0.0336374	0.985663	-0.0701176	0.157027					11,00	,1105000*	0.0213375	7.22034e-05	0.0382755	0.182724					11,00	0.0638889	0.0237083	0.269417	-0.0163605	0.144138
			12,00	-0.0961944	0.0676417	0.96901	-0.324478	0.132089					12,00	0.0804545	0.0336374	0.456502	-0.0331176	0.194027					12,00	,1128333*	0.0213375	4.51628e-05	0.0406089	0.185058					12,00	,0893333*	0.0237083	0.015459	0.00908396	0.169583
			13,00	-0.0354167	0.0676417	0.999999	-0.2637	0.192867					13,00	,11012*	0.0301533	0.0216152	0.00831267	0.21193					13,00	,1512778*	0.0213375	9.58373e-09	0.0790533	0.223502					13,00	0.0593333	0.0237083	0.383113	-0.020916	0.139583
		2,00	1,00	-0.12925	0.0676417	0.786107	-0.357534	0.0990338				2,00	1,00	-,26123*	0.0336374	1.778e-10	-0.374805	-0.14766				2,00	1,00	,1756111*	0.0213375	2.88954e-11	0.103387	0.247836				2,00	1,00	,1737778*	0.0237083	2.87154e-09	0.0935284	0.254027
			3,00	-0.157556	0.0855608	0.824939	-0.446314	0.131203					3,00	-0.109222	0.0421668	0.327165	-0.251592	0.033148					3,00	0.0626667	0.0246384	0.357183	-0.020731	0.146064					3,00	0.0575556	0.0273759	0.662016	-0.0351084	0.15022
			4,00	-0.158444	0.0855608	0.819372	-0.447203	0.130314					4,00	-0.111667	0.0421668	0.293396	-0.254037	0.0307036					4,00	0.0256667	0.0246384	0.997881	-0.057731	0.109064					4,00	,1470000*	0.0273759	3.16887e-05	0.054336	0.239664
			5,00	-0.193556	0.0855608	0.548336	-0.482314	0.0952032					5,00	-,16222*	0.0421668	0.0113875	-0.304592	-0.019852					5,00	,0900000*	0.0246384	0.0223455	0.00660236	0.173398					5,00	,1151111*	0.0273759	0.00343085	0.0224471	0.207775
			6,00	-0.212667	0.0855608	0.392869	-0.501425	0.076092					6,00	-,21356*	0.0421668	0.000102129	-0.355926	-0.0711853					6,00	0.0285556	0.0246384	0.994329	-0.0548421	0.111953					6,00	0.0306667	0.0273759	0.995832	-0.0619973	0.123331
			7,00	-0.198	0.0855608	0.511116	-0.486759	0.0907587					7,00	-,17578*	0.0471439	0.0168877	-0.334953	-0.016603					7,00	0.0333333	0.0246384	0.978834	-0.0500643	0.116731					7,00	,1412222*	0.0273759	7.86405e-05	0.0485582	0.233886
			8,00	-0.130556	0.0855608	0.947594	-0.419314	0.158203					8,00	-,24756*	0.0421668	2.6702e-06	-0.389926	-0.105185					8,00	,1577778*	0.0246384	2.75431e-07	0.0743801	0.241175					8,00	0.0767778	0.0273759	0.214987	-0.0158862	0.169442
			9,00	-0.195778	0.0855608	0.529692	-0.484536	0.0929809					9,00	-,24633*	0.0421668	3.06129e-06	-0.388704	-0.103963					9,00	,1740000*	0.0246384	1.09993e-08	0.0906024	0.257398					9,00	,1396667*	0.0273759	0.000100039	0.0470027	0.232331
			10,00	-0.191	0.0855608	0.569809	-0.479759	0.0977587					10,00	-,18300*	0.0421668	0.00193541	-0.32537	-0.0406297					10,00	,2876667*	0.0246384	8.44547e-13	0.204269	0.371064					10,00	,1804444*	0.0273759	1.115e-07	0.0877804	0.273108
			11,00	-0.225111	0.0855608	0.302941	-0.51387	0.0636476					11,00	-,21778*	0.0421668	6.62179e-05	-0.360148	-0.0754075					11,00	,2861111*	0.0246384	8.44547e-13	0.202713	0.369509					11,00	,2376667*	0.0273759	3.46378e-12	0.145003	0.330331
			12,00	-0.225444	0.0855608	0.300704	-0.514203	0.0633143					12,00	-,18078*	0.0421668	0.00236207	-0.323148	-0.0384075					12,00	,2884444*	0.0246384	8.44547e-13	0.205047	0.371842					12,00	,2631111*	0.0273759	8.62532e-13	0.170447	0.355775
			13,00	-0.164667	0.0855608	0.77796	-0.453425	0.124092					13,00	-,15111*	0.0394434	0.0120214	-0.284286	-0.0179359					13,00	,3268889*	0.0246384	8.44547e-13	0.243491	0.410287					13,00	,2331111*	0.0273759	7.14329e-12	0.140447	0.325775
		3,00	1,00	0.0283056	0.0676417	1	-0.199978	0.256589				3,00	1,00	-,15201*	0.0336374	0.000967661	-0.265582	-0.0384379				3,00	1,00	,1129444*	0.0213375	4.4158e-05	0.04072	0.185169				3,00	1,00	,1162222*	0.0237083	0.000229667	0.0359728	0.196472
			2,00	0.157556	0.0855608	0.824939	-0.131203	0.446314					2,00	0.109222	0.0421668	0.327165	-0.033148	0.251592					2,00	-0.0626667	0.0246384	0.357183	-0.146064	0.020731					2,00	-0.0575556	0.0273759	0.662016	-0.15022	0.0351084
			4,00	-0.000888889	0.0855608	1	-0.289648	0.28787					4,00	-0.00244444	0.0421668	1	-0.144815	0.139926					4,00	-0.037	0.0246384	0.952888	-0.120398	0.0463976					4,00	0.0894444	0.0273759	0.0694728	-0.00321955	0.182108
			5,00	-0.036	0.0855608	1	-0.324759	0.252759					5,00	-0.053	0.0421668	0.988625	-0.19537	0.0893703					5,00	0.0273333	0.0246384	0.996187	-0.0560643	0.110731					5,00	0.0575556	0.0273759	0.662016	-0.0351084	0.15022
			6,00	-0.0551111	0.0855608	0.999986	-0.34387	0.233648					6,00	-0.104333	0.0421668	0.400492	-0.246704	0.0380369					6,00	-0.0341111	0.0246384	0.974572	-0.117509	0.0492865					6,00	-0.0268889	0.0273759	0.998797	-0.119553	0.0657751
			7,00	-0.0404444	0.0855608	1	-0.329203	0.248314					7,00	-0.0665556	0.0471439	0.970667	-0.22573	0.0926192					7,00	-0.0293333	0.0246384	0.992799	-0.112731	0.0540643					7,00	0.0836667	0.0273759	0.120333	-0.00899733	0.176331
			8,00	0.027	0.0855608	1	-0.261759	0.315759					8,00	-0.138333	0.0421668	0.0655921	-0.280704	0.00403693					8,00	,0951111*	0.0246384	0.0114054	0.0117135	0.178509					8,00	0.0192222	0.0273759	0.999962	-0.0734418	0.111886
			9,00	-0.0382222	0.0855608	1	-0.326981	0.250536					9,00	-0.137111	0.0421668	0.0710587	-0.279481	0.00525915					9,00	,1113333*	0.0246384	0.00105876	0.0279357	0.194731					9,00	0.0821111	0.0273759	0.138195	-0.0105529	0.174775
			10,00	-0.0334444	0.0855608	1	-0.322203	0.255314					10,00	-0.0737778	0.0421668	0.869931	-0.216148	0.0685925					10,00	,2250000*	0.0246384	1.08358e-12	0.141602	0.308398					10,00	,1228889*	0.0273759	0.00118724	0.0302249	0.215553
			11,00	-0.0675556	0.0855608	0.999872	-0.356314	0.221203					11,00	-0.108556	0.0421668	0.336729	-0.250926	0.0338147					11,00	,2234444*	0.0246384	1.17928e-12	0.140047	0.306842					11,00	,1801111*	0.0273759	1.18281e-07	0.0874471	0.272775
			12,00	-0.0678889	0.0855608	0.999865	-0.356648	0.22087					12,00	-0.0715556	0.0421668	0.892347	-0.213926	0.0708147					12,00	,2257778*	0.0246384	1.04639e-12	0.14238	0.309175					12,00	,2055556*	0.0273759	1.1606e-09	0.112892	0.29822
			13,00	-0.00711111	0.0855608	1	-0.29587	0.281648					13,00	-0.0418889	0.0394434	0.9975	-0.175064	0.0912863					13,00	,2642222*	0.0246384	8.44658e-13	0.180825	0.34762					13,00	,1755556*	0.0273759	2.63779e-07	0.0828916	0.26822
		4,00	1,00	0.0291944	0.0676417	1	-0.199089	0.257478				4,00	1,00	-,14957*	0.0336374	0.00128557	-0.263138	-0.0359935				4,00	1,00	,1499444*	0.0213375	1.3085e-08	0.07772	0.222169				4,00	1,00	0.0267778	0.0237083	0.995507	-0.0534716	0.107027
			2,00	0.158444	0.0855608	0.819372	-0.130314	0.447203					2,00	0.111667	0.0421668	0.293396	-0.0307036	0.254037					2,00	-0.0256667	0.0246384	0.997881	-0.109064	0.057731					2,00	-,1470000*	0.0273759	3.16887e-05	-0.239664	-0.054336
			3,00	0.000888889	0.0855608	1	-0.28787	0.289648					3,00	0.00244444	0.0421668	1	-0.139926	0.144815					3,00	0.037	0.0246384	0.952888	-0.0463976	0.120398					3,00	-0.0894444	0.0273759	0.0694728	-0.182108	0.00321955
			5,00	-0.0351111	0.0855608	1	-0.32387	0.253648					5,00	-0.0505556	0.0421668	0.992443	-0.192926	0.0918147					5,00	0.0643333	0.0246384	0.316229	-0.0190643	0.147731					5,00	-0.0318889	0.0273759	0.994067	-0.124553	0.0607751
			6,00	-0.0542222	0.0855608	0.999988	-0.342981	0.234536					6,00	-0.101889	0.0421668	0.439584	-0.244259	0.0404814					6,00	0.00288889	0.0246384	1	-0.0805088	0.0862865					6,00	-,1163333*	0.0273759	0.00291555	-0.208997	-0.0236693
			7,00	-0.0395556	0.0855608	1	-0.328314	0.249203					7,00	-0.0641111	0.0471439	0.97817	-0.223286	0.0950637					7,00	0.00766667	0.0246384	1	-0.075731	0.0910643					7,00	-0.00577778	0.0273759	1	-0.0984418	0.0868862
			8,00	0.0278889	0.0855608	1	-0.26087	0.316648					8,00	-0.135889	0.0421668	0.0769031	-0.278259	0.00648138					8,00	,1321111*	0.0246384	3.2766e-05	0.0487135	0.215509					8,00	-0.0702222	0.0273759	0.343791	-0.162886	0.0224418
			9,00	-0.0373333	0.0855608	1	-0.326092	0.251425					9,00	-0.134667	0.0421668	0.0831432	-0.277037	0.0077036					9,00	,1483333*	0.0246384	1.68263e-06	0.0649357	0.231731					9,00	-0.00733333	0.0273759	1	-0.0999973	0.0853307
			10,00	-0.0325556	0.0855608	1	-0.321314	0.256203					10,00	-0.0713333	0.0421668	0.894446	-0.213704	0.0710369					10,00	,2620000*	0.0246384	8.44769e-13	0.178602	0.345398					10,00	0.0334444	0.0273759	0.990977	-0.0592196	0.126108
			11,00	-0.0666667	0.0855608	0.999889	-0.355425	0.222092					11,00	-0.106111	0.0421668	0.373008	-0.248481	0.0362592					11,00	,2604444*	0.0246384	8.44769e-13	0.177047	0.343842					11,00	0.0906667	0.0273759	0.0614316	-0.00199733	0.183331
			12,00	-0.067	0.0855608	0.999883	-0.355759	0.221759					12,00	-0.0691111	0.0421668	0.914018	-0.211481	0.0732592					12,00	,2627778*	0.0246384	8.44769e-13	0.17938	0.346175					12,00	,1161111*	0.0273759	0.00300346	0.0234471	0.208775
			13,00	-0.00622222	0.0855608	1	-0.294981	0.282536					13,00	-0.0394444	0.0394434	0.998592	-0.17262	0.0937307					13,00	,3012222*	0.0246384	8.44547e-13	0.217825	0.38462					13,00	0.0861111	0.0273759	0.096014	-0.00655289	0.178775
		5,00	1,00	0.0643056	0.0676417	0.999145	-0.163978	0.292589				5,00	1,00	-0.0990101	0.0336374	0.155974	-0.212582	0.0145621				5,00	1,00	,0856111*	0.0213375	0.00679771	0.0133866	0.157836				5,00	1,00	0.0586667	0.0237083	0.401459	-0.0215827	0.138916
			2,00	0.193556	0.0855608	0.548336	-0.0952032	0.482314					2,00	,16222*	0.0421668	0.0113875	0.019852	0.304592					2,00	-,0900000*	0.0246384	0.0223455	-0.173398	-0.00660236					2,00	-,1151111*	0.0273759	0.00343085	-0.207775	-0.0224471
			3,00	0.036	0.0855608	1	-0.252759	0.324759					3,00	0.053	0.0421668	0.988625	-0.0893703	0.19537					3,00	-0.0273333	0.0246384	0.996187	-0.110731	0.0560643					3,00	-0.0575556	0.0273759	0.662016	-0.15022	0.0351084
			4,00	0.0351111	0.0855608	1	-0.253648	0.32387					4,00	0.0505556	0.0421668	0.992443	-0.0918147	0.192926					4,00	-0.0643333	0.0246384	0.316229	-0.147731	0.0190643					4,00	0.0318889	0.0273759	0.994067	-0.0607751	0.124553
			6,00	-0.0191111	0.0855608	1	-0.30787	0.269648					6,00	-0.0513333	0.0421668	0.991363	-0.193704	0.0910369					6,00	-0.0614444	0.0246384	0.388808	-0.144842	0.0219532					6,00	-0.0844444	0.0273759	0.112113	-0.177108	0.00821955
			7,00	-0.00444444	0.0855608	1	-0.293203	0.284314					7,00	-0.0135556	0.0471439	1	-0.17273	0.145619					7,00	-0.0566667	0.0246384	0.521927	-0.140064	0.026731					7,00	0.0261111	0.0273759	0.999098	-0.0665529	0.118775
			8,00	0.063	0.0855608	0.999939	-0.225759	0.351759					8,00	-0.0853333	0.0421668	0.715425	-0.227704	0.0570369					8,00	0.0677778	0.0246384	0.240585	-0.0156199	0.151175					8,00	-0.0383333	0.0273759	0.972209	-0.130997	0.0543307
			9,00	-0.00222222	0.0855608	1	-0.290981	0.286536					9,00	-0.0841111	0.0421668	0.734314	-0.226481	0.0582592					9,00	,0840000*	0.0246384	0.0466047	0.000602357	0.167398					9,00	0.0245556	0.0273759	0.999511	-0.0681084	0.11722
			10,00	0.00255556	0.0855608	1	-0.286203	0.291314					10,00	-0.0207778	0.0421668	0.999999	-0.163148	0.121592					10,00	,1976667*	0.0246384	8.34155e-11	0.114269	0.281064					10,00	0.0653333	0.0273759	0.461025	-0.0273307	0.157997
			11,00	-0.0315556	0.0855608	1	-0.320314	0.257203					11,00	-0.0555556	0.0421668	0.983122	-0.197926	0.0868147					11,00	,1961111*	0.0246384	1.15391e-10	0.112713	0.279509					11,00	,1225556*	0.0273759	0.00124398	0.0298916	0.21522
			12,00	-0.0318889	0.0855608	1	-0.320648	0.25687					12,00	-0.0185556	0.0421668	1	-0.160926	0.123815					12,00	,1984444*	0.0246384	7.09407e-11	0.115047	0.281842					12,00	,1480000*	0.0273759	2.70134e-05	0.055336	0.240664
			13,00	0.0288889	0.0855608	1	-0.25987	0.317648					13,00	0.0111111	0.0394434	1	-0.122064	0.144286					13,00	,2368889*	0.0246384	8.62199e-13	0.153491	0.320287					13,00	,1180000*	0.0273759	0.00232952	0.025336	0.210664
		6,00	1,00	0.0834167	0.0676417	0.990361	-0.144867	0.3117				6,00	1,00	-0.0476768	0.0336374	0.96975	-0.161249	0.0658954				6,00	1,00	,1470556*	0.0213375	2.56013e-08	0.0748311	0.21928				6,00	1,00	,1431111*	0.0237083	1.56251e-06	0.0628617	0.22336
			2,00	0.212667	0.0855608	0.392869	-0.076092	0.501425					2,00	,21356*	0.0421668	0.000102129	0.0711853	0.355926					2,00	-0.0285556	0.0246384	0.994329	-0.111953	0.0548421					2,00	-0.0306667	0.0273759	0.995832	-0.123331	0.0619973
			3,00	0.0551111	0.0855608	0.999986	-0.233648	0.34387					3,00	0.104333	0.0421668	0.400492	-0.0380369	0.246704					3,00	0.0341111	0.0246384	0.974572	-0.0492865	0.117509					3,00	0.0268889	0.0273759	0.998797	-0.0657751	0.119553
			4,00	0.0542222	0.0855608	0.999988	-0.234536	0.342981					4,00	0.101889	0.0421668	0.439584	-0.0404814	0.244259					4,00	-0.00288889	0.0246384	1	-0.0862865	0.0805088					4,00	,1163333*	0.0273759	0.00291555	0.0236693	0.208997
			5,00	0.0191111	0.0855608	1	-0.269648	0.30787					5,00	0.0513333	0.0421668	0.991363	-0.0910369	0.193704					5,00	0.0614444	0.0246384	0.388808	-0.0219532	0.144842					5,00	0.0844444	0.0273759	0.112113	-0.00821955	0.177108
			7,00	0.0146667	0.0855608	1	-0.274092	0.303425					7,00	0.0377778	0.0471439	0.99985	-0.121397	0.196953					7,00	0.00477778	0.0246384	1	-0.0786199	0.0881754					7,00	,1105556*	0.0273759	0.00620556	0.0178916	0.20322
			8,00	0.0821111	0.0855608	0.999062	-0.206648	0.37087					8,00	-0.034	0.0421668	0.99984	-0.17637	0.10837					8,00	,1292222*	0.0246384	5.44213e-05	0.0458246	0.21262					8,00	0.0461111	0.0273759	0.89681	-0.0465529	0.138775
			9,00	0.0168889	0.0855608	1	-0.27187	0.305648					9,00	-0.0327778	0.0421668	0.999891	-0.175148	0.109592					9,00	,1454444*	0.0246384	2.8945e-06	0.0620468	0.228842					9,00	,1090000*	0.0273759	0.00755776	0.016336	0.201664
			10,00	0.0216667	0.0855608	1	-0.267092	0.310425					10,00	0.0305556	0.0421668	0.999948	-0.111815	0.172926					10,00	,2591111*	0.0246384	8.44769e-13	0.175713	0.342509					10,00	,1497778*	0.0273759	2.03064e-05	0.0571138	0.242442
			11,00	-0.0124444	0.0855608	1	-0.301203	0.276314					11,00	-0.00422222	0.0421668	1	-0.146592	0.138148					11,00	,2575556*	0.0246384	8.44769e-13	0.174158	0.340953					11,00	,2070000*	0.0273759	8.87222e-10	0.114336	0.299664
			12,00	-0.0127778	0.0855608	1	-0.301536	0.275981					12,00	0.0327778	0.0421668	0.999891	-0.109592	0.175148					12,00	,2598889*	0.0246384	8.44769e-13	0.176491	0.343287					12,00	,2324444*	0.0273759	8.00393e-12	0.13978	0.325108
			13,00	0.048	0.0855608	0.999997	-0.240759	0.336759					13,00	0.0624444	0.0394434	0.931976	-0.0707307	0.19562					13,00	,2983333*	0.0246384	8.44547e-13	0.214936	0.381731					13,00	,2024444*	0.0273759	2.0659e-09	0.10978	0.295108
		7,00	1,00	0.06875	0.0676417	0.998359	-0.159534	0.297034				7,00	1,00	-0.0854545	0.0396987	0.62686	-0.219492	0.0485826				7,00	1,00	,1422778*	0.0213375	7.68154e-08	0.0700533	0.214502				7,00	1,00	0.0325556	0.0237083	0.976166	-0.0476938	0.112805
			2,00	0.198	0.0855608	0.511116	-0.0907587	0.486759					2,00	,17578*	0.0471439	0.0168877	0.016603	0.334953					2,00	-0.0333333	0.0246384	0.978834	-0.116731	0.0500643					2,00	-,1412222*	0.0273759	7.86405e-05	-0.233886	-0.0485582
			3,00	0.0404444	0.0855608	1	-0.248314	0.329203					3,00	0.0665556	0.0471439	0.970667	-0.0926192	0.22573					3,00	0.0293333	0.0246384	0.992799	-0.0540643	0.112731					3,00	-0.0836667	0.0273759	0.120333	-0.176331	0.00899733
			4,00	0.0395556	0.0855608	1	-0.249203	0.328314					4,00	0.0641111	0.0471439	0.97817	-0.0950637	0.223286					4,00	-0.00766667	0.0246384	1	-0.0910643	0.075731					4,00	0.00577778	0.0273759	1	-0.0868862	0.0984418
			5,00	0.00444444	0.0855608	1	-0.284314	0.293203					5,00	0.0135556	0.0471439	1	-0.145619	0.17273					5,00	0.0566667	0.0246384	0.521927	-0.026731	0.140064					5,00	-0.0261111	0.0273759	0.999098	-0.118775	0.0665529
			6,00	-0.0146667	0.0855608	1	-0.303425	0.274092					6,00	-0.0377778	0.0471439	0.99985	-0.196953	0.121397					6,00	-0.00477778	0.0246384	1	-0.0881754	0.0786199					6,00	-,1105556*	0.0273759	0.00620556	-0.20322	-0.0178916
			8,00	0.0674444	0.0855608	0.999874	-0.221314	0.356203					8,00	-0.0717778	0.0471439	0.948351	-0.230953	0.087397					8,00	,1244444*	0.0246384	0.000123951	0.0410468	0.207842					8,00	-0.0644444	0.0273759	0.483663	-0.157108	0.0282196
			9,00	0.00222222	0.0855608	1	-0.286536	0.290981					9,00	-0.0705556	0.0471439	0.954415	-0.22973	0.0886192					9,00	,1406667*	0.0246384	7.01092e-06	0.057269	0.224064					9,00	-0.00155556	0.0273759	1	-0.0942196	0.0911084
			10,00	0.007	0.0855608	1	-0.281759	0.295759					10,00	-0.00722222	0.0471439	1	-0.166397	0.151953					10,00	,2543333*	0.0246384	8.4488e-13	0.170936	0.337731					10,00	0.0392222	0.0273759	0.966833	-0.0534418	0.131886
			11,00	-0.0271111	0.0855608	1	-0.31587	0.261648					11,00	-0.042	0.0471439	0.999553	-0.201175	0.117175					11,00	,2527778*	0.0246384	8.45102e-13	0.16938	0.336175					11,00	,0964444*	0.0273759	0.0333258	0.00378045	0.189108
			12,00	-0.0274444	0.0855608	1	-0.316203	0.261314					12,00	-0.005	0.0471439	1	-0.164175	0.154175					12,00	,2551111*	0.0246384	8.44769e-13	0.171713	0.338509					12,00	,1218889*	0.0273759	0.00136529	0.0292249	0.214553
			13,00	0.0333333	0.0855608	1	-0.255425	0.322092					13,00	0.0246667	0.0447246	0.999997	-0.12634	0.175673					13,00	,2935556*	0.0246384	8.44547e-13	0.210158	0.376953					13,00	0.0918889	0.0273759	0.0541976	-0.000775107	0.184553
		8,00	1,00	0.00130556	0.0676417	1	-0.226978	0.229589				8,00	1,00	-0.0136768	0.0336374	1	-0.127249	0.0998954				8,00	1,00	0.0178333	0.0213375	0.999762	-0.0543911	0.0900578				8,00	1,00	,0970000*	0.0237083	0.00515108	0.0167506	0.177249
			2,00	0.130556	0.0855608	0.947594	-0.158203	0.419314					2,00	,24756*	0.0421668	2.6702e-06	0.105185	0.389926					2,00	-,1577778*	0.0246384	2.75431e-07	-0.241175	-0.0743801					2,00	-0.0767778	0.0273759	0.214987	-0.169442	0.0158862
			3,00	-0.027	0.0855608	1	-0.315759	0.261759					3,00	0.138333	0.0421668	0.0655921	-0.00403693	0.280704					3,00	-,0951111*	0.0246384	0.0114054	-0.178509	-0.0117135					3,00	-0.0192222	0.0273759	0.999962	-0.111886	0.0734418
			4,00	-0.0278889	0.0855608	1	-0.316648	0.26087					4,00	0.135889	0.0421668	0.0769031	-0.00648138	0.278259					4,00	-,1321111*	0.0246384	3.2766e-05	-0.215509	-0.0487135					4,00	0.0702222	0.0273759	0.343791	-0.0224418	0.162886
			5,00	-0.063	0.0855608	0.999939	-0.351759	0.225759					5,00	0.0853333	0.0421668	0.715425	-0.0570369	0.227704					5,00	-0.0677778	0.0246384	0.240585	-0.151175	0.0156199					5,00	0.0383333	0.0273759	0.972209	-0.0543307	0.130997
			6,00	-0.0821111	0.0855608	0.999062	-0.37087	0.206648					6,00	0.034	0.0421668	0.99984	-0.10837	0.17637					6,00	-,1292222*	0.0246384	5.44213e-05	-0.21262	-0.0458246					6,00	-0.0461111	0.0273759	0.89681	-0.138775	0.0465529
			7,00	-0.0674444	0.0855608	0.999874	-0.356203	0.221314					7,00	0.0717778	0.0471439	0.948351	-0.087397	0.230953					7,00	-,1244444*	0.0246384	0.000123951	-0.207842	-0.0410468					7,00	0.0644444	0.0273759	0.483663	-0.0282196	0.157108
			9,00	-0.0652222	0.0855608	0.999912	-0.353981	0.223536					9,00	0.00122222	0.0421668	1	-0.141148	0.143592					9,00	0.0162222	0.0246384	0.999981	-0.0671754	0.0996199					9,00	0.0628889	0.0273759	0.523852	-0.0297751	0.155553
			10,00	-0.0604444	0.0855608	0.999961	-0.349203	0.228314					10,00	0.0645556	0.0421668	0.94626	-0.0778147	0.206926					10,00	,1298889*	0.0246384	4.84387e-05	0.0464912	0.213287					10,00	,1036667*	0.0273759	0.0145416	0.0110027	0.196331
			11,00	-0.0945556	0.0855608	0.996385	-0.383314	0.194203					11,00	0.0297778	0.0421668	0.999961	-0.112592	0.172148					11,00	,1283333*	0.0246384	6.35249e-05	0.0449357	0.211731					11,00	,1608889*	0.0273759	3.2643e-06	0.0682249	0.253553
			12,00	-0.0948889	0.0855608	0.996266	-0.383648	0.19387					12,00	0.0667778	0.0421668	0.931823	-0.0755925	0.209148					12,00	,1306667*	0.0246384	4.22648e-05	0.047269	0.214064					12,00	,1863333*	0.0273759	3.90014e-08	0.0936693	0.278997
			13,00	-0.0341111	0.0855608	1	-0.32287	0.254648					13,00	0.0964444	0.0394434	0.419988	-0.0367307	0.22962					13,00	,1691111*	0.0246384	2.94194e-08	0.0857135	0.252509					13,00	,1563333*	0.0273759	6.96807e-06	0.0636693	0.248997
		9,00	1,00	0.0665278	0.0676417	0.998806	-0.161756	0.294812				9,00	1,00	-0.014899	0.0336374	1	-0.128471	0.0986732				9,00	1,00	0.00161111	0.0213375	1	-0.0706134	0.0738356				9,00	1,00	0.0341111	0.0237083	0.965749	-0.0461383	0.11436
			2,00	0.195778	0.0855608	0.529692	-0.0929809	0.484536					2,00	,24633*	0.0421668	3.06129e-06	0.103963	0.388704					2,00	-,1740000*	0.0246384	1.09993e-08	-0.257398	-0.0906024					2,00	-,1396667*	0.0273759	0.000100039	-0.232331	-0.0470027
			3,00	0.0382222	0.0855608	1	-0.250536	0.326981					3,00	0.137111	0.0421668	0.0710587	-0.00525915	0.279481					3,00	-,1113333*	0.0246384	0.00105876	-0.194731	-0.0279357					3,00	-0.0821111	0.0273759	0.138195	-0.174775	0.0105529
			4,00	0.0373333	0.0855608	1	-0.251425	0.326092					4,00	0.134667	0.0421668	0.0831432	-0.0077036	0.277037					4,00	-,1483333*	0.0246384	1.68263e-06	-0.231731	-0.0649357					4,00	0.00733333	0.0273759	1	-0.0853307	0.0999973
			5,00	0.00222222	0.0855608	1	-0.286536	0.290981					5,00	0.0841111	0.0421668	0.734314	-0.0582592	0.226481					5,00	-,0840000*	0.0246384	0.0466047	-0.167398	-0.000602357					5,00	-0.0245556	0.0273759	0.999511	-0.11722	0.0681084
			6,00	-0.0168889	0.0855608	1	-0.305648	0.27187					6,00	0.0327778	0.0421668	0.999891	-0.109592	0.175148					6,00	-,1454444*	0.0246384	2.8945e-06	-0.228842	-0.0620468					6,00	-,1090000*	0.0273759	0.00755776	-0.201664	-0.016336
			7,00	-0.00222222	0.0855608	1	-0.290981	0.286536					7,00	0.0705556	0.0471439	0.954415	-0.0886192	0.22973					7,00	-,1406667*	0.0246384	7.01092e-06	-0.224064	-0.057269					7,00	0.00155556	0.0273759	1	-0.0911084	0.0942196
			8,00	0.0652222	0.0855608	0.999912	-0.223536	0.353981					8,00	-0.00122222	0.0421668	1	-0.143592	0.141148					8,00	-0.0162222	0.0246384	0.999981	-0.0996199	0.0671754					8,00	-0.0628889	0.0273759	0.523852	-0.155553	0.0297751
			10,00	0.00477778	0.0855608	1	-0.283981	0.293536					10,00	0.0633333	0.0421668	0.953203	-0.0790369	0.205704					10,00	,1136667*	0.0246384	0.000732408	0.030269	0.197064					10,00	0.0407778	0.0273759	0.955612	-0.0518862	0.133442
			11,00	-0.0293333	0.0855608	1	-0.318092	0.259425					11,00	0.0285556	0.0421668	0.999975	-0.113815	0.170926					11,00	,1121111*	0.0246384	0.000937007	0.0287135	0.195509					11,00	,0980000*	0.0273759	0.028038	0.005336	0.190664
			12,00	-0.0296667	0.0855608	1	-0.318425	0.259092					12,00	0.0655556	0.0421668	0.940059	-0.0768147	0.207926					12,00	,1144444*	0.0246384	0.00064688	0.0310468	0.197842					12,00	,1234444*	0.0273759	0.00109812	0.0307804	0.216108
			13,00	0.0311111	0.0855608	1	-0.257648	0.31987					13,00	0.0952222	0.0394434	0.441082	-0.037953	0.228397					13,00	,1528889*	0.0246384	7.07578e-07	0.0694912	0.236287					13,00	,0934444*	0.0273759	0.0460606	0.000780448	0.186108
		10,00	1,00	0.06175	0.0676417	0.999429	-0.166534	0.290034				10,00	1,00	-0.0782323	0.0336374	0.502959	-0.191805	0.0353399				10,00	1,00	-,1120556*	0.0213375	5.28457e-05	-0.18428	-0.0398311				10,00	1,00	-0.00666667	0.0237083	1	-0.086916	0.0735827
			2,00	0.191	0.0855608	0.569809	-0.0977587	0.479759					2,00	,18300*	0.0421668	0.00193541	0.0406297	0.32537					2,00	-,2876667*	0.0246384	8.44547e-13	-0.371064	-0.204269					2,00	-,1804444*	0.0273759	1.115e-07	-0.273108	-0.0877804
			3,00	0.0334444	0.0855608	1	-0.255314	0.322203					3,00	0.0737778	0.0421668	0.869931	-0.0685925	0.216148					3,00	-,2250000*	0.0246384	1.08358e-12	-0.308398	-0.141602					3,00	-,1228889*	0.0273759	0.00118724	-0.215553	-0.0302249
			4,00	0.0325556	0.0855608	1	-0.256203	0.321314					4,00	0.0713333	0.0421668	0.894446	-0.0710369	0.213704					4,00	-,2620000*	0.0246384	8.44769e-13	-0.345398	-0.178602					4,00	-0.0334444	0.0273759	0.990977	-0.126108	0.0592196
			5,00	-0.00255556	0.0855608	1	-0.291314	0.286203					5,00	0.0207778	0.0421668	0.999999	-0.121592	0.163148					5,00	-,1976667*	0.0246384	8.34155e-11	-0.281064	-0.114269					5,00	-0.0653333	0.0273759	0.461025	-0.157997	0.0273307
			6,00	-0.0216667	0.0855608	1	-0.310425	0.267092					6,00	-0.0305556	0.0421668	0.999948	-0.172926	0.111815					6,00	-,2591111*	0.0246384	8.44769e-13	-0.342509	-0.175713					6,00	-,1497778*	0.0273759	2.03064e-05	-0.242442	-0.0571138
			7,00	-0.007	0.0855608	1	-0.295759	0.281759					7,00	0.00722222	0.0471439	1	-0.151953	0.166397					7,00	-,2543333*	0.0246384	8.4488e-13	-0.337731	-0.170936					7,00	-0.0392222	0.0273759	0.966833	-0.131886	0.0534418
			8,00	0.0604444	0.0855608	0.999961	-0.228314	0.349203					8,00	-0.0645556	0.0421668	0.94626	-0.206926	0.0778147					8,00	-,1298889*	0.0246384	4.84387e-05	-0.213287	-0.0464912					8,00	-,1036667*	0.0273759	0.0145416	-0.196331	-0.0110027
			9,00	-0.00477778	0.0855608	1	-0.293536	0.283981					9,00	-0.0633333	0.0421668	0.953203	-0.205704	0.0790369					9,00	-,1136667*	0.0246384	0.000732408	-0.197064	-0.030269					9,00	-0.0407778	0.0273759	0.955612	-0.133442	0.0518862
			11,00	-0.0341111	0.0855608	1	-0.32287	0.254648					11,00	-0.0347778	0.0421668	0.999797	-0.177148	0.107592					11,00	-0.00155556	0.0246384	1	-0.0849532	0.0818421					11,00	0.0572222	0.0273759	0.670409	-0.0354418	0.149886
			12,00	-0.0344444	0.0855608	1	-0.323203	0.254314					12,00	0.00222222	0.0421668	1	-0.140148	0.144592					12,00	0.000777778	0.0246384	1	-0.0826199	0.0841754					12,00	0.0826667	0.0273759	0.131593	-0.00999733	0.175331
			13,00	0.0263333	0.0855608	1	-0.262425	0.315092					13,00	0.0318889	0.0394434	0.999835	-0.101286	0.165064					13,00	0.0392222	0.0246384	0.928886	-0.0441754	0.12262					13,00	0.0526667	0.0273759	0.77791	-0.0399973	0.145331
		11,00	1,00	0.0958611	0.0676417	0.96983	-0.132423	0.324145				11,00	1,00	-0.0434545	0.0336374	0.985663	-0.157027	0.0701176				11,00	1,00	-,1105000*	0.0213375	7.22034e-05	-0.182724	-0.0382755				11,00	1,00	-0.0638889	0.0237083	0.269417	-0.144138	0.0163605
			2,00	0.225111	0.0855608	0.302941	-0.0636476	0.51387					2,00	,21778*	0.0421668	6.62179e-05	0.0754075	0.360148					2,00	-,2861111*	0.0246384	8.44547e-13	-0.369509	-0.202713					2,00	-,2376667*	0.0273759	3.46378e-12	-0.330331	-0.145003
			3,00	0.0675556	0.0855608	0.999872	-0.221203	0.356314					3,00	0.108556	0.0421668	0.336729	-0.0338147	0.250926					3,00	-,2234444*	0.0246384	1.17928e-12	-0.306842	-0.140047					3,00	-,1801111*	0.0273759	1.18281e-07	-0.272775	-0.0874471
			4,00	0.0666667	0.0855608	0.999889	-0.222092	0.355425					4,00	0.106111	0.0421668	0.373008	-0.0362592	0.248481					4,00	-,2604444*	0.0246384	8.44769e-13	-0.343842	-0.177047					4,00	-0.0906667	0.0273759	0.0614316	-0.183331	0.00199733
			5,00	0.0315556	0.0855608	1	-0.257203	0.320314					5,00	0.0555556	0.0421668	0.983122	-0.0868147	0.197926					5,00	-,1961111*	0.0246384	1.15391e-10	-0.279509	-0.112713					5,00	-,1225556*	0.0273759	0.00124398	-0.21522	-0.0298916
			6,00	0.0124444	0.0855608	1	-0.276314	0.301203					6,00	0.00422222	0.0421668	1	-0.138148	0.146592					6,00	-,2575556*	0.0246384	8.44769e-13	-0.340953	-0.174158					6,00	-,2070000*	0.0273759	8.87222e-10	-0.299664	-0.114336
			7,00	0.0271111	0.0855608	1	-0.261648	0.31587					7,00	0.042	0.0471439	0.999553	-0.117175	0.201175					7,00	-,2527778*	0.0246384	8.45102e-13	-0.336175	-0.16938					7,00	-,0964444*	0.0273759	0.0333258	-0.189108	-0.00378045
			8,00	0.0945556	0.0855608	0.996385	-0.194203	0.383314					8,00	-0.0297778	0.0421668	0.999961	-0.172148	0.112592					8,00	-,1283333*	0.0246384	6.35249e-05	-0.211731	-0.0449357					8,00	-,1608889*	0.0273759	3.2643e-06	-0.253553	-0.0682249
			9,00	0.0293333	0.0855608	1	-0.259425	0.318092					9,00	-0.0285556	0.0421668	0.999975	-0.170926	0.113815					9,00	-,1121111*	0.0246384	0.000937007	-0.195509	-0.0287135					9,00	-,0980000*	0.0273759	0.028038	-0.190664	-0.005336
			10,00	0.0341111	0.0855608	1	-0.254648	0.32287					10,00	0.0347778	0.0421668	0.999797	-0.107592	0.177148					10,00	0.00155556	0.0246384	1	-0.0818421	0.0849532					10,00	-0.0572222	0.0273759	0.670409	-0.149886	0.0354418
			12,00	-0.000333333	0.0855608	1	-0.289092	0.288425					12,00	0.037	0.0421668	0.999616	-0.10537	0.17937					12,00	0.00233333	0.0246384	1	-0.0810643	0.085731					12,00	0.0254444	0.0273759	0.999302	-0.0672196	0.118108
			13,00	0.0604444	0.0855608	0.999961	-0.228314	0.349203					13,00	0.0666667	0.0394434	0.895043	-0.0665085	0.199842					13,00	0.0407778	0.0246384	0.907829	-0.0426199	0.124175					13,00	-0.00455556	0.0273759	1	-0.0972196	0.0881084
		12,00	1,00	0.0961944	0.0676417	0.96901	-0.132089	0.324478				12,00	1,00	-0.0804545	0.0336374	0.456502	-0.194027	0.0331176				12,00	1,00	-,1128333*	0.0213375	4.51628e-05	-0.185058	-0.0406089				12,00	1,00	-,0893333*	0.0237083	0.015459	-0.169583	-0.00908396
			2,00	0.225444	0.0855608	0.300704	-0.0633143	0.514203					2,00	,18078*	0.0421668	0.00236207	0.0384075	0.323148					2,00	-,2884444*	0.0246384	8.44547e-13	-0.371842	-0.205047					2,00	-,2631111*	0.0273759	8.62532e-13	-0.355775	-0.170447
			3,00	0.0678889	0.0855608	0.999865	-0.22087	0.356648					3,00	0.0715556	0.0421668	0.892347	-0.0708147	0.213926					3,00	-,2257778*	0.0246384	1.04639e-12	-0.309175	-0.14238					3,00	-,2055556*	0.0273759	1.1606e-09	-0.29822	-0.112892
			4,00	0.067	0.0855608	0.999883	-0.221759	0.355759					4,00	0.0691111	0.0421668	0.914018	-0.0732592	0.211481					4,00	-,2627778*	0.0246384	8.44769e-13	-0.346175	-0.17938					4,00	-,1161111*	0.0273759	0.00300346	-0.208775	-0.0234471
			5,00	0.0318889	0.0855608	1	-0.25687	0.320648					5,00	0.0185556	0.0421668	1	-0.123815	0.160926					5,00	-,1984444*	0.0246384	7.09407e-11	-0.281842	-0.115047					5,00	-,1480000*	0.0273759	2.70134e-05	-0.240664	-0.055336
			6,00	0.0127778	0.0855608	1	-0.275981	0.301536					6,00	-0.0327778	0.0421668	0.999891	-0.175148	0.109592					6,00	-,2598889*	0.0246384	8.44769e-13	-0.343287	-0.176491					6,00	-,2324444*	0.0273759	8.00393e-12	-0.325108	-0.13978
			7,00	0.0274444	0.0855608	1	-0.261314	0.316203					7,00	0.005	0.0471439	1	-0.154175	0.164175					7,00	-,2551111*	0.0246384	8.44769e-13	-0.338509	-0.171713					7,00	-,1218889*	0.0273759	0.00136529	-0.214553	-0.0292249
			8,00	0.0948889	0.0855608	0.996266	-0.19387	0.383648					8,00	-0.0667778	0.0421668	0.931823	-0.209148	0.0755925					8,00	-,1306667*	0.0246384	4.22648e-05	-0.214064	-0.047269					8,00	-,1863333*	0.0273759	3.90014e-08	-0.278997	-0.0936693
			9,00	0.0296667	0.0855608	1	-0.259092	0.318425					9,00	-0.0655556	0.0421668	0.940059	-0.207926	0.0768147					9,00	-,1144444*	0.0246384	0.00064688	-0.197842	-0.0310468					9,00	-,1234444*	0.0273759	0.00109812	-0.216108	-0.0307804
			10,00	0.0344444	0.0855608	1	-0.254314	0.323203					10,00	-0.00222222	0.0421668	1	-0.144592	0.140148					10,00	-0.000777778	0.0246384	1	-0.0841754	0.0826199					10,00	-0.0826667	0.0273759	0.131593	-0.175331	0.00999733
			11,00	0.000333333	0.0855608	1	-0.288425	0.289092					11,00	-0.037	0.0421668	0.999616	-0.17937	0.10537					11,00	-0.00233333	0.0246384	1	-0.085731	0.0810643					11,00	-0.0254444	0.0273759	0.999302	-0.118108	0.0672196
			13,00	0.0607778	0.0855608	0.999958	-0.227981	0.349536					13,00	0.0296667	0.0394434	0.999923	-0.103509	0.162842					13,00	0.0384444	0.0246384	0.938076	-0.0449532	0.121842					13,00	-0.03	0.0273759	0.996595	-0.122664	0.062664
		13,00	1,00	0.0354167	0.0676417	0.999999	-0.192867	0.2637				13,00	1,00	-,11012*	0.0301533	0.0216152	-0.21193	-0.00831267				13,00	1,00	-,1512778*	0.0213375	9.58373e-09	-0.223502	-0.0790533				13,00	1,00	-0.0593333	0.0237083	0.383113	-0.139583	0.020916
			2,00	0.164667	0.0855608	0.77796	-0.124092	0.453425					2,00	,15111*	0.0394434	0.0120214	0.0179359	0.284286					2,00	-,3268889*	0.0246384	8.44547e-13	-0.410287	-0.243491					2,00	-,2331111*	0.0273759	7.14329e-12	-0.325775	-0.140447
			3,00	0.00711111	0.0855608	1	-0.281648	0.29587					3,00	0.0418889	0.0394434	0.9975	-0.0912863	0.175064					3,00	-,2642222*	0.0246384	8.44658e-13	-0.34762	-0.180825					3,00	-,1755556*	0.0273759	2.63779e-07	-0.26822	-0.0828916
			4,00	0.00622222	0.0855608	1	-0.282536	0.294981					4,00	0.0394444	0.0394434	0.998592	-0.0937307	0.17262					4,00	-,3012222*	0.0246384	8.44547e-13	-0.38462	-0.217825					4,00	-0.0861111	0.0273759	0.096014	-0.178775	0.00655289
			5,00	-0.0288889	0.0855608	1	-0.317648	0.25987					5,00	-0.0111111	0.0394434	1	-0.144286	0.122064					5,00	-,2368889*	0.0246384	8.62199e-13	-0.320287	-0.153491					5,00	-,1180000*	0.0273759	0.00232952	-0.210664	-0.025336
			6,00	-0.048	0.0855608	0.999997	-0.336759	0.240759					6,00	-0.0624444	0.0394434	0.931976	-0.19562	0.0707307					6,00	-,2983333*	0.0246384	8.44547e-13	-0.381731	-0.214936					6,00	-,2024444*	0.0273759	2.0659e-09	-0.295108	-0.10978
			7,00	-0.0333333	0.0855608	1	-0.322092	0.255425					7,00	-0.0246667	0.0447246	0.999997	-0.175673	0.12634					7,00	-,2935556*	0.0246384	8.44547e-13	-0.376953	-0.210158					7,00	-0.0918889	0.0273759	0.0541976	-0.184553	0.000775107
			8,00	0.0341111	0.0855608	1	-0.254648	0.32287					8,00	-0.0964444	0.0394434	0.419988	-0.22962	0.0367307					8,00	-,1691111*	0.0246384	2.94194e-08	-0.252509	-0.0857135					8,00	-,1563333*	0.0273759	6.96807e-06	-0.248997	-0.0636693
			9,00	-0.0311111	0.0855608	1	-0.31987	0.257648					9,00	-0.0952222	0.0394434	0.441082	-0.228397	0.037953					9,00	-,1528889*	0.0246384	7.07578e-07	-0.236287	-0.0694912					9,00	-,0934444*	0.0273759	0.0460606	-0.186108	-0.000780448
			10,00	-0.0263333	0.0855608	1	-0.315092	0.262425					10,00	-0.0318889	0.0394434	0.999835	-0.165064	0.101286					10,00	-0.0392222	0.0246384	0.928886	-0.12262	0.0441754					10,00	-0.0526667	0.0273759	0.77791	-0.145331	0.0399973
			11,00	-0.0604444	0.0855608	0.999961	-0.349203	0.228314					11,00	-0.0666667	0.0394434	0.895043	-0.199842	0.0665085					11,00	-0.0407778	0.0246384	0.907829	-0.124175	0.0426199					11,00	0.00455556	0.0273759	1	-0.0881084	0.0972196
			12,00	-0.0607778	0.0855608	0.999958	-0.349536	0.227981					12,00	-0.0296667	0.0394434	0.999923	-0.162842	0.103509					12,00	-0.0384444	0.0246384	0.938076	-0.121842	0.0449532					12,00	0.03	0.0273759	0.996595	-0.062664	0.122664
	Bonferroni	1,00	2,00	0.12925	0.0676417	1	-0.107353	0.365853			Bonferroni	1,00	2,00	,26123*	0.0336374	1.77481e-10	0.143504	0.37896			Bonferroni	1,00	2,00	-,1756111*	0.0213375	2.81501e-11	-0.250541	-0.100681			Bonferroni	1,00	2,00	-,1737778*	0.0237083	2.88731e-09	-0.257033	-0.0905225
			3,00	-0.0283056	0.0676417	1	-0.264909	0.208298					3,00	,15201*	0.0336374	0.00108874	0.034282	0.269738					3,00	-,1129444*	0.0213375	4.65785e-05	-0.187874	-0.0380146					3,00	-,1162222*	0.0237083	0.000249403	-0.199478	-0.0329669
			4,00	-0.0291944	0.0676417	1	-0.265798	0.207409					4,00	,14957*	0.0336374	0.00146125	0.0318376	0.267294					4,00	-,1499444*	0.0213375	1.31881e-08	-0.224874	-0.0750146					4,00	-0.0267778	0.0237083	1	-0.110033	0.0564775
			5,00	-0.0643056	0.0676417	1	-0.300909	0.172298					5,00	0.0990101	0.0336374	0.300709	-0.018718	0.216738					5,00	-,0856111*	0.0213375	0.00845643	-0.160541	-0.0106813					5,00	-0.0586667	0.0237083	1	-0.141922	0.0245887
			6,00	-0.0834167	0.0676417	1	-0.32002	0.153187					6,00	0.0476768	0.0336374	1	-0.0700513	0.165405					6,00	-,1470556*	0.0213375	2.58357e-08	-0.221985	-0.0721257					6,00	-,1431111*	0.0237083	1.59939e-06	-0.226366	-0.0598558
			7,00	-0.06875	0.0676417	1	-0.305353	0.167853					7,00	0.0854545	0.0396987	1	-0.0534874	0.224396					7,00	-,1422778*	0.0213375	7.77147e-08	-0.217208	-0.0673479					7,00	-0.0325556	0.0237083	1	-0.115811	0.0506998
			8,00	-0.00130556	0.0676417	1	-0.237909	0.235298					8,00	0.0136768	0.0336374	1	-0.104051	0.131405					8,00	-0.0178333	0.0213375	1	-0.0927632	0.0570965					8,00	-,0970000*	0.0237083	0.00629457	-0.180255	-0.0137447
			9,00	-0.0665278	0.0676417	1	-0.303131	0.170076					9,00	0.014899	0.0336374	1	-0.102829	0.132627					9,00	-0.00161111	0.0213375	1	-0.0765409	0.0733187					9,00	-0.0341111	0.0237083	1	-0.117366	0.0491442
			10,00	-0.06175	0.0676417	1	-0.298353	0.174853					10,00	0.0782323	0.0336374	1	-0.0394957	0.19596					10,00	,1120556*	0.0213375	5.58839e-05	0.0371257	0.186985					10,00	0.00666667	0.0237083	1	-0.0765887	0.089922
			11,00	-0.0958611	0.0676417	1	-0.332465	0.140742					11,00	0.0434545	0.0336374	1	-0.0742735	0.161183					11,00	,1105000*	0.0213375	7.67165e-05	0.0355702	0.18543					11,00	0.0638889	0.0237083	0.633225	-0.0193664	0.147144
			12,00	-0.0961944	0.0676417	1	-0.332798	0.140409					12,00	0.0804545	0.0336374	1	-0.0372735	0.198183					12,00	,1128333*	0.0213375	4.76532e-05	0.0379035	0.187763					12,00	,0893333*	0.0237083	0.0205269	0.00607801	0.172589
			13,00	-0.0354167	0.0676417	1	-0.27202	0.201187					13,00	,11012*	0.0301533	0.0294784	0.00458726	0.215655					13,00	,1512778*	0.0213375	9.65414e-09	0.0763479	0.226208					13,00	0.0593333	0.0237083	1	-0.023922	0.142589
		2,00	1,00	-0.12925	0.0676417	1	-0.365853	0.107353				2,00	1,00	-,26123*	0.0336374	1.77481e-10	-0.37896	-0.143504				2,00	1,00	,1756111*	0.0213375	2.81501e-11	0.100681	0.250541				2,00	1,00	,1737778*	0.0237083	2.88731e-09	0.0905225	0.257033
			3,00	-0.157556	0.0855608	1	-0.456838	0.141727					3,00	-0.109222	0.0421668	0.834798	-0.256802	0.0383577					3,00	0.0626667	0.0246384	0.961551	-0.0238548	0.149188					3,00	0.0575556	0.0273759	1	-0.0385794	0.153691
			4,00	-0.158444	0.0855608	1	-0.457727	0.140838					4,00	-0.111667	0.0421668	0.710567	-0.259247	0.0359133					4,00	0.0256667	0.0246384	1	-0.0608548	0.112188					4,00	,1470000*	0.0273759	3.32803e-05	0.050865	0.243135
			5,00	-0.193556	0.0855608	1	-0.492838	0.105727					5,00	-,16222*	0.0421668	0.0146314	-0.309802	-0.0146423					5,00	,0900000*	0.0246384	0.0307841	0.00347848	0.176522					5,00	,1151111*	0.0273759	0.00409646	0.0189761	0.211246
			6,00	-0.212667	0.0855608	1	-0.511949	0.0866156					6,00	-,21356*	0.0421668	0.000108741	-0.361135	-0.0659756					6,00	0.0285556	0.0246384	1	-0.057966	0.115077					6,00	0.0306667	0.0273759	1	-0.0654683	0.126802
			7,00	-0.198	0.0855608	1	-0.497282	0.101282					7,00	-,17578*	0.0471439	0.022467	-0.340777	-0.0107784					7,00	0.0333333	0.0246384	1	-0.0531882	0.119855					7,00	,1412222*	0.0273759	8.36704e-05	0.0450873	0.237357
			8,00	-0.130556	0.0855608	1	-0.429838	0.168727					8,00	-,24756*	0.0421668	2.73574e-06	-0.395135	-0.0999756					8,00	,1577778*	0.0246384	2.79747e-07	0.0712563	0.244299					8,00	0.0767778	0.0273759	0.46277	-0.0193572	0.172913
			9,00	-0.195778	0.0855608	1	-0.49506	0.103505					9,00	-,24633*	0.0421668	3.13909e-06	-0.393913	-0.0987534					9,00	,1740000*	0.0246384	1.10827e-08	0.0874785	0.260522					9,00	,1396667*	0.0273759	0.000106869	0.0435317	0.235802
			10,00	-0.191	0.0855608	1	-0.490282	0.108282					10,00	-,18300*	0.0421668	0.00223644	-0.33058	-0.0354201					10,00	,2876667*	0.0246384	2.99811e-19	0.201145	0.374188					10,00	,1804444*	0.0273759	1.1292e-07	0.0843095	0.276579
			11,00	-0.225111	0.0855608	0.743663	-0.524393	0.0741712					11,00	-,21778*	0.0421668	7.00178e-05	-0.365358	-0.0701979					11,00	,2861111*	0.0246384	4.19776e-19	0.19959	0.372633					11,00	,2376667*	0.0273759	2.63467e-12	0.141532	0.333802
			12,00	-0.225444	0.0855608	0.735615	-0.524727	0.0738379					12,00	-,18078*	0.0421668	0.0027538	-0.328358	-0.0331979					12,00	,2884444*	0.0246384	2.53392e-19	0.201923	0.374966					12,00	,2631111*	0.0273759	1.88752e-14	0.166976	0.359246
			13,00	-0.164667	0.0855608	1	-0.463949	0.134616					13,00	-,15111*	0.0394434	0.0155152	-0.289159	-0.0130627					13,00	,3268889*	0.0246384	6.72716e-23	0.240367	0.41341					13,00	,2331111*	0.0273759	6.32743e-12	0.136976	0.329246
		3,00	1,00	0.0283056	0.0676417	1	-0.208298	0.264909				3,00	1,00	-,15201*	0.0336374	0.00108874	-0.269738	-0.034282				3,00	1,00	,1129444*	0.0213375	4.65785e-05	0.0380146	0.187874				3,00	1,00	,1162222*	0.0237083	0.000249403	0.0329669	0.199478
			2,00	0.157556	0.0855608	1	-0.141727	0.456838					2,00	0.109222	0.0421668	0.834798	-0.0383577	0.256802					2,00	-0.0626667	0.0246384	0.961551	-0.149188	0.0238548					2,00	-0.0575556	0.0273759	1	-0.153691	0.0385794
			4,00	-0.000888889	0.0855608	1	-0.300171	0.298393					4,00	-0.00244444	0.0421668	1	-0.150024	0.145135					4,00	-0.037	0.0246384	1	-0.123522	0.0495215					4,00	0.0894444	0.0273759	0.112204	-0.00669052	0.185579
			5,00	-0.036	0.0855608	1	-0.335282	0.263282					5,00	-0.053	0.0421668	1	-0.20058	0.0945799					5,00	0.0273333	0.0246384	1	-0.0591882	0.113855					5,00	0.0575556	0.0273759	1	-0.0385794	0.153691
			6,00	-0.0551111	0.0855608	1	-0.354393	0.244171					6,00	-0.104333	0.0421668	1	-0.251913	0.0432466					6,00	-0.0341111	0.0246384	1	-0.120633	0.0524104					6,00	-0.0268889	0.0273759	1	-0.123024	0.0692461
			7,00	-0.0404444	0.0855608	1	-0.339727	0.258838					7,00	-0.0665556	0.0471439	1	-0.231555	0.0984438					7,00	-0.0293333	0.0246384	1	-0.115855	0.0571882					7,00	0.0836667	0.0273759	0.218203	-0.0124683	0.179802
			8,00	0.027	0.0855608	1	-0.272282	0.326282					8,00	-0.138333	0.0421668	0.104108	-0.285913	0.00924659					8,00	,0951111*	0.0246384	0.0147474	0.00858959	0.181633					8,00	0.0192222	0.0273759	1	-0.0769127	0.115357
			9,00	-0.0382222	0.0855608	1	-0.337505	0.26106					9,00	-0.137111	0.0421668	0.114415	-0.284691	0.0104688					9,00	,1113333*	0.0246384	0.00120078	0.0248118	0.197855					9,00	0.0821111	0.0273759	0.259602	-0.0140239	0.178246
			10,00	-0.0334444	0.0855608	1	-0.332727	0.265838					10,00	-0.0737778	0.0421668	1	-0.221358	0.0738021					10,00	,2250000*	0.0246384	2.42431e-13	0.138478	0.311522					10,00	,1228889*	0.0273759	0.00135214	0.0267539	0.219024
			11,00	-0.0675556	0.0855608	1	-0.366838	0.231727					11,00	-0.108556	0.0421668	0.871912	-0.256135	0.0390244					11,00	,2234444*	0.0246384	3.39042e-13	0.136923	0.309966					11,00	,1801111*	0.0273759	1.19807e-07	0.0839761	0.276246
			12,00	-0.0678889	0.0855608	1	-0.367171	0.231393					12,00	-0.0715556	0.0421668	1	-0.219135	0.0760244					12,00	,2257778*	0.0246384	2.04977e-13	0.139256	0.312299					12,00	,2055556*	0.0273759	1.16533e-09	0.109421	0.301691
			13,00	-0.00711111	0.0855608	1	-0.306393	0.292171					13,00	-0.0418889	0.0394434	1	-0.179937	0.0961595					13,00	,2642222*	0.0246384	4.86007e-17	0.177701	0.350744					13,00	,1755556*	0.0273759	2.6787e-07	0.0794206	0.271691
		4,00	1,00	0.0291944	0.0676417	1	-0.207409	0.265798				4,00	1,00	-,14957*	0.0336374	0.00146125	-0.267294	-0.0318376				4,00	1,00	,1499444*	0.0213375	1.31881e-08	0.0750146	0.224874				4,00	1,00	0.0267778	0.0237083	1	-0.0564775	0.110033
			2,00	0.158444	0.0855608	1	-0.140838	0.457727					2,00	0.111667	0.0421668	0.710567	-0.0359133	0.259247					2,00	-0.0256667	0.0246384	1	-0.112188	0.0608548					2,00	-,1470000*	0.0273759	3.32803e-05	-0.243135	-0.050865
			3,00	0.000888889	0.0855608	1	-0.298393	0.300171					3,00	0.00244444	0.0421668	1	-0.145135	0.150024					3,00	0.037	0.0246384	1	-0.0495215	0.123522					3,00	-0.0894444	0.0273759	0.112204	-0.185579	0.00669052
			5,00	-0.0351111	0.0855608	1	-0.334393	0.264171					5,00	-0.0505556	0.0421668	1	-0.198135	0.0970244					5,00	0.0643333	0.0246384	0.799458	-0.0221882	0.150855					5,00	-0.0318889	0.0273759	1	-0.128024	0.0642461
			6,00	-0.0542222	0.0855608	1	-0.353505	0.24506					6,00	-0.101889	0.0421668	1	-0.249469	0.045691					6,00	0.00288889	0.0246384	1	-0.0836326	0.0894104					6,00	-,1163333*	0.0273759	0.00345209	-0.212468	-0.0201984
			7,00	-0.0395556	0.0855608	1	-0.338838	0.259727					7,00	-0.0641111	0.0471439	1	-0.22911	0.100888					7,00	0.00766667	0.0246384	1	-0.0788548	0.0941882					7,00	-0.00577778	0.0273759	1	-0.101913	0.0903572
			8,00	0.0278889	0.0855608	1	-0.271393	0.327171					8,00	-0.135889	0.0421668	0.125668	-0.283469	0.011691					8,00	,1321111*	0.0246384	3.44262e-05	0.0455896	0.218633					8,00	-0.0702222	0.0273759	0.906725	-0.166357	0.0259127
			9,00	-0.0373333	0.0855608	1	-0.336616	0.261949					9,00	-0.134667	0.0421668	0.137944	-0.282247	0.0129133					9,00	,1483333*	0.0246384	1.72305e-06	0.0618118	0.234855					9,00	-0.00733333	0.0273759	1	-0.103468	0.0888016
			10,00	-0.0325556	0.0855608	1	-0.331838	0.266727					10,00	-0.0713333	0.0421668	1	-0.218913	0.0762466					10,00	,2620000*	0.0246384	7.88132e-17	0.175478	0.348522					10,00	0.0334444	0.0273759	1	-0.0626905	0.129579
			11,00	-0.0666667	0.0855608	1	-0.365949	0.232616					11,00	-0.106111	0.0421668	1	-0.253691	0.0414688					11,00	,2604444*	0.0246384	1.10557e-16	0.173923	0.346966					11,00	0.0906667	0.0273759	0.0970939	-0.0054683	0.186802
			12,00	-0.067	0.0855608	1	-0.366282	0.232282					12,00	-0.0691111	0.0421668	1	-0.216691	0.0784688					12,00	,2627778*	0.0246384	6.65442e-17	0.176256	0.349299					12,00	,1161111*	0.0273759	0.00356151	0.0199761	0.212246
			13,00	-0.00622222	0.0855608	1	-0.305505	0.29306					13,00	-0.0394444	0.0394434	1	-0.177493	0.0986039					13,00	,3012222*	0.0246384	1.61081e-20	0.214701	0.387744					13,00	0.0861111	0.0273759	0.16531	-0.0100239	0.182246
		5,00	1,00	0.0643056	0.0676417	1	-0.172298	0.300909				5,00	1,00	-0.0990101	0.0336374	0.300709	-0.216738	0.018718				5,00	1,00	,0856111*	0.0213375	0.00845643	0.0106813	0.160541				5,00	1,00	0.0586667	0.0237083	1	-0.0245887	0.141922
			2,00	0.193556	0.0855608	1	-0.105727	0.492838					2,00	,16222*	0.0421668	0.0146314	0.0146423	0.309802					2,00	-,0900000*	0.0246384	0.0307841	-0.176522	-0.00347848					2,00	-,1151111*	0.0273759	0.00409646	-0.211246	-0.0189761
			3,00	0.036	0.0855608	1	-0.263282	0.335282					3,00	0.053	0.0421668	1	-0.0945799	0.20058					3,00	-0.0273333	0.0246384	1	-0.113855	0.0591882					3,00	-0.0575556	0.0273759	1	-0.153691	0.0385794
			4,00	0.0351111	0.0855608	1	-0.264171	0.334393					4,00	0.0505556	0.0421668	1	-0.0970244	0.198135					4,00	-0.0643333	0.0246384	0.799458	-0.150855	0.0221882					4,00	0.0318889	0.0273759	1	-0.0642461	0.128024
			6,00	-0.0191111	0.0855608	1	-0.318393	0.280171					6,00	-0.0513333	0.0421668	1	-0.198913	0.0962466					6,00	-0.0614444	0.0246384	1	-0.147966	0.0250771					6,00	-0.0844444	0.0273759	0.199878	-0.180579	0.0116905
			7,00	-0.00444444	0.0855608	1	-0.303727	0.294838					7,00	-0.0135556	0.0471439	1	-0.178555	0.151444					7,00	-0.0566667	0.0246384	1	-0.143188	0.0298548					7,00	0.0261111	0.0273759	1	-0.0700239	0.122246
			8,00	0.063	0.0855608	1	-0.236282	0.362282					8,00	-0.0853333	0.0421668	1	-0.232913	0.0622466					8,00	0.0677778	0.0246384	0.540039	-0.0187437	0.154299					8,00	-0.0383333	0.0273759	1	-0.134468	0.0578016
			9,00	-0.00222222	0.0855608	1	-0.301505	0.29706					9,00	-0.0841111	0.0421668	1	-0.231691	0.0634688					9,00	0.084	0.0246384	0.0704846	-0.00252152	0.170522					9,00	0.0245556	0.0273759	1	-0.0715794	0.120691
			10,00	0.00255556	0.0855608	1	-0.296727	0.301838					10,00	-0.0207778	0.0421668	1	-0.168358	0.126802					10,00	,1976667*	0.0246384	8.28477e-11	0.111145	0.284188					10,00	0.0653333	0.0273759	1	-0.0308016	0.161468
			11,00	-0.0315556	0.0855608	1	-0.330838	0.267727					11,00	-0.0555556	0.0421668	1	-0.203135	0.0920244					11,00	,1961111*	0.0246384	1.14914e-10	0.10959	0.282633					11,00	,1225556*	0.0273759	0.00141924	0.0264206	0.218691
			12,00	-0.0318889	0.0855608	1	-0.331171	0.267393					12,00	-0.0185556	0.0421668	1	-0.166135	0.129024					12,00	,1984444*	0.0246384	7.03285e-11	0.111923	0.284966					12,00	,1480000*	0.0273759	2.83148e-05	0.051865	0.244135
			13,00	0.0288889	0.0855608	1	-0.270393	0.328171					13,00	0.0111111	0.0394434	1	-0.126937	0.149159					13,00	,2368889*	0.0246384	1.85153e-14	0.150367	0.32341					13,00	,1180000*	0.0273759	0.00272851	0.021865	0.214135
		6,00	1,00	0.0834167	0.0676417	1	-0.153187	0.32002				6,00	1,00	-0.0476768	0.0336374	1	-0.165405	0.0700513				6,00	1,00	,1470556*	0.0213375	2.58357e-08	0.0721257	0.221985				6,00	1,00	,1431111*	0.0237083	1.59939e-06	0.0598558	0.226366
			2,00	0.212667	0.0855608	1	-0.0866156	0.511949					2,00	,21356*	0.0421668	0.000108741	0.0659756	0.361135					2,00	-0.0285556	0.0246384	1	-0.115077	0.057966					2,00	-0.0306667	0.0273759	1	-0.126802	0.0654683
			3,00	0.0551111	0.0855608	1	-0.244171	0.354393					3,00	0.104333	0.0421668	1	-0.0432466	0.251913					3,00	0.0341111	0.0246384	1	-0.0524104	0.120633					3,00	0.0268889	0.0273759	1	-0.0692461	0.123024
			4,00	0.0542222	0.0855608	1	-0.24506	0.353505					4,00	0.101889	0.0421668	1	-0.045691	0.249469					4,00	-0.00288889	0.0246384	1	-0.0894104	0.0836326					4,00	,1163333*	0.0273759	0.00345209	0.0201984	0.212468
			5,00	0.0191111	0.0855608	1	-0.280171	0.318393					5,00	0.0513333	0.0421668	1	-0.0962466	0.198913					5,00	0.0614444	0.0246384	1	-0.0250771	0.147966					5,00	0.0844444	0.0273759	0.199878	-0.0116905	0.180579
			7,00	0.0146667	0.0855608	1	-0.284616	0.313949					7,00	0.0377778	0.0471439	1	-0.127222	0.202777					7,00	0.00477778	0.0246384	1	-0.0817437	0.0912993					7,00	,1105556*	0.0273759	0.00767309	0.0144206	0.206691
			8,00	0.0821111	0.0855608	1	-0.217171	0.381393					8,00	-0.034	0.0421668	1	-0.18158	0.11358					8,00	,1292222*	0.0246384	5.75747e-05	0.0427007	0.215744					8,00	0.0461111	0.0273759	1	-0.0500239	0.142246
			9,00	0.0168889	0.0855608	1	-0.282393	0.316171					9,00	-0.0327778	0.0421668	1	-0.180358	0.114802					9,00	,1454444*	0.0246384	2.97384e-06	0.0589229	0.231966					9,00	,1090000*	0.0273759	0.00947098	0.012865	0.205135
			10,00	0.0216667	0.0855608	1	-0.277616	0.320949					10,00	0.0305556	0.0421668	1	-0.117024	0.178135					10,00	,2591111*	0.0246384	1.4777e-16	0.17259	0.345633					10,00	,1497778*	0.0273759	2.12148e-05	0.0536428	0.245913
			11,00	-0.0124444	0.0855608	1	-0.311727	0.286838					11,00	-0.00422222	0.0421668	1	-0.151802	0.143358					11,00	,2575556*	0.0246384	2.07295e-16	0.171034	0.344077					11,00	,2070000*	0.0273759	8.90436e-10	0.110865	0.303135
			12,00	-0.0127778	0.0855608	1	-0.31206	0.286505					12,00	0.0327778	0.0421668	1	-0.114802	0.180358					12,00	,2598889*	0.0246384	1.24763e-16	0.173367	0.34641					12,00	,2324444*	0.0273759	7.19107e-12	0.136309	0.328579
			13,00	0.048	0.0855608	1	-0.251282	0.347282					13,00	0.0624444	0.0394434	1	-0.0756039	0.200493					13,00	,2983333*	0.0246384	2.99919e-20	0.211812	0.384855					13,00	,2024444*	0.0273759	2.07622e-09	0.106309	0.298579
		7,00	1,00	0.06875	0.0676417	1	-0.167853	0.305353				7,00	1,00	-0.0854545	0.0396987	1	-0.224396	0.0534874				7,00	1,00	,1422778*	0.0213375	7.77147e-08	0.0673479	0.217208				7,00	1,00	0.0325556	0.0237083	1	-0.0506998	0.115811
			2,00	0.198	0.0855608	1	-0.101282	0.497282					2,00	,17578*	0.0471439	0.022467	0.0107784	0.340777					2,00	-0.0333333	0.0246384	1	-0.119855	0.0531882					2,00	-,1412222*	0.0273759	8.36704e-05	-0.237357	-0.0450873
			3,00	0.0404444	0.0855608	1	-0.258838	0.339727					3,00	0.0665556	0.0471439	1	-0.0984438	0.231555					3,00	0.0293333	0.0246384	1	-0.0571882	0.115855					3,00	-0.0836667	0.0273759	0.218203	-0.179802	0.0124683
			4,00	0.0395556	0.0855608	1	-0.259727	0.338838					4,00	0.0641111	0.0471439	1	-0.100888	0.22911					4,00	-0.00766667	0.0246384	1	-0.0941882	0.0788548					4,00	0.00577778	0.0273759	1	-0.0903572	0.101913
			5,00	0.00444444	0.0855608	1	-0.294838	0.303727					5,00	0.0135556	0.0471439	1	-0.151444	0.178555					5,00	0.0566667	0.0246384	1	-0.0298548	0.143188					5,00	-0.0261111	0.0273759	1	-0.122246	0.0700239
			6,00	-0.0146667	0.0855608	1	-0.313949	0.284616					6,00	-0.0377778	0.0471439	1	-0.202777	0.127222					6,00	-0.00477778	0.0246384	1	-0.0912993	0.0817437					6,00	-,1105556*	0.0273759	0.00767309	-0.206691	-0.0144206
			8,00	0.0674444	0.0855608	1	-0.231838	0.366727					8,00	-0.0717778	0.0471439	1	-0.236777	0.0932216					8,00	,1244444*	0.0246384	0.000132925	0.0379229	0.210966					8,00	-0.0644444	0.0273759	1	-0.160579	0.0316905
			9,00	0.00222222	0.0855608	1	-0.29706	0.301505					9,00	-0.0705556	0.0471439	1	-0.235555	0.0944438					9,00	,1406667*	0.0246384	7.2502e-06	0.0541452	0.227188					9,00	-0.00155556	0.0273759	1	-0.0976905	0.0945794
			10,00	0.007	0.0855608	1	-0.292282	0.306282					10,00	-0.00722222	0.0471439	1	-0.172222	0.157777					10,00	,2543333*	0.0246384	4.17917e-16	0.167812	0.340855					10,00	0.0392222	0.0273759	1	-0.0569127	0.135357
			11,00	-0.0271111	0.0855608	1	-0.326393	0.272171					11,00	-0.042	0.0471439	1	-0.206999	0.122999					11,00	,2527778*	0.0246384	5.86242e-16	0.166256	0.339299					11,00	,0964444*	0.0273759	0.0481185	0.000309479	0.192579
			12,00	-0.0274444	0.0855608	1	-0.326727	0.271838					12,00	-0.005	0.0471439	1	-0.169999	0.159999					12,00	,2551111*	0.0246384	3.52851e-16	0.16859	0.341633					12,00	,1218889*	0.0273759	0.0015632	0.0257539	0.218024
			13,00	0.0333333	0.0855608	1	-0.265949	0.332616					13,00	0.0246667	0.0447246	1	-0.131865	0.181199					13,00	,2935556*	0.0246384	8.40011e-20	0.207034	0.380077					13,00	0.0918889	0.0273759	0.0839042	-0.00424608	0.188024
		8,00	1,00	0.00130556	0.0676417	1	-0.235298	0.237909				8,00	1,00	-0.0136768	0.0336374	1	-0.131405	0.104051				8,00	1,00	0.0178333	0.0213375	1	-0.0570965	0.0927632				8,00	1,00	,0970000*	0.0237083	0.00629457	0.0137447	0.180255
			2,00	0.130556	0.0855608	1	-0.168727	0.429838					2,00	,24756*	0.0421668	2.73574e-06	0.0999756	0.395135					2,00	-,1577778*	0.0246384	2.79747e-07	-0.244299	-0.0712563					2,00	-0.0767778	0.0273759	0.46277	-0.172913	0.0193572
			3,00	-0.027	0.0855608	1	-0.326282	0.272282					3,00	0.138333	0.0421668	0.104108	-0.00924659	0.285913					3,00	-,0951111*	0.0246384	0.0147474	-0.181633	-0.00858959					3,00	-0.0192222	0.0273759	1	-0.115357	0.0769127
			4,00	-0.0278889	0.0855608	1	-0.327171	0.271393					4,00	0.135889	0.0421668	0.125668	-0.011691	0.283469					4,00	-,1321111*	0.0246384	3.44262e-05	-0.218633	-0.0455896					4,00	0.0702222	0.0273759	0.906725	-0.0259127	0.166357
			5,00	-0.063	0.0855608	1	-0.362282	0.236282					5,00	0.0853333	0.0421668	1	-0.0622466	0.232913					5,00	-0.0677778	0.0246384	0.540039	-0.154299	0.0187437					5,00	0.0383333	0.0273759	1	-0.0578016	0.134468
			6,00	-0.0821111	0.0855608	1	-0.381393	0.217171					6,00	0.034	0.0421668	1	-0.11358	0.18158					6,00	-,1292222*	0.0246384	5.75747e-05	-0.215744	-0.0427007					6,00	-0.0461111	0.0273759	1	-0.142246	0.0500239
			7,00	-0.0674444	0.0855608	1	-0.366727	0.231838					7,00	0.0717778	0.0471439	1	-0.0932216	0.236777					7,00	-,1244444*	0.0246384	0.000132925	-0.210966	-0.0379229					7,00	0.0644444	0.0273759	1	-0.0316905	0.160579
			9,00	-0.0652222	0.0855608	1	-0.364505	0.23406					9,00	0.00122222	0.0421668	1	-0.146358	0.148802					9,00	0.0162222	0.0246384	1	-0.0702993	0.102744					9,00	0.0628889	0.0273759	1	-0.0332461	0.159024
			10,00	-0.0604444	0.0855608	1	-0.359727	0.238838					10,00	0.0645556	0.0421668	1	-0.0830244	0.212135					10,00	,1298889*	0.0246384	5.11598e-05	0.0433674	0.21641					10,00	,1036667*	0.0273759	0.0192008	0.0075317	0.199802
			11,00	-0.0945556	0.0855608	1	-0.393838	0.204727					11,00	0.0297778	0.0421668	1	-0.117802	0.177358					11,00	,1283333*	0.0246384	6.73612e-05	0.0418118	0.214855					11,00	,1608889*	0.0273759	3.35647e-06	0.0647539	0.257024
			12,00	-0.0948889	0.0855608	1	-0.394171	0.204393					12,00	0.0667778	0.0421668	1	-0.0808021	0.214358					12,00	,1306667*	0.0246384	4.45548e-05	0.0441452	0.217188					12,00	,1863333*	0.0273759	3.93936e-08	0.0901984	0.282468
			13,00	-0.0341111	0.0855608	1	-0.333393	0.265171					13,00	0.0964444	0.0394434	1	-0.0416039	0.234493					13,00	,1691111*	0.0246384	2.96973e-08	0.0825896	0.255633					13,00	,1563333*	0.0273759	7.20552e-06	0.0601984	0.252468
		9,00	1,00	0.0665278	0.0676417	1	-0.170076	0.303131				9,00	1,00	-0.014899	0.0336374	1	-0.132627	0.102829				9,00	1,00	0.00161111	0.0213375	1	-0.0733187	0.0765409				9,00	1,00	0.0341111	0.0237083	1	-0.0491442	0.117366
			2,00	0.195778	0.0855608	1	-0.103505	0.49506					2,00	,24633*	0.0421668	3.13909e-06	0.0987534	0.393913					2,00	-,1740000*	0.0246384	1.10827e-08	-0.260522	-0.0874785					2,00	-,1396667*	0.0273759	0.000106869	-0.235802	-0.0435317
			3,00	0.0382222	0.0855608	1	-0.26106	0.337505					3,00	0.137111	0.0421668	0.114415	-0.0104688	0.284691					3,00	-,1113333*	0.0246384	0.00120078	-0.197855	-0.0248118					3,00	-0.0821111	0.0273759	0.259602	-0.178246	0.0140239
			4,00	0.0373333	0.0855608	1	-0.261949	0.336616					4,00	0.134667	0.0421668	0.137944	-0.0129133	0.282247					4,00	-,1483333*	0.0246384	1.72305e-06	-0.234855	-0.0618118					4,00	0.00733333	0.0273759	1	-0.0888016	0.103468
			5,00	0.00222222	0.0855608	1	-0.29706	0.301505					5,00	0.0841111	0.0421668	1	-0.0634688	0.231691					5,00	-0.084	0.0246384	0.0704846	-0.170522	0.00252152					5,00	-0.0245556	0.0273759	1	-0.120691	0.0715794
			6,00	-0.0168889	0.0855608	1	-0.316171	0.282393					6,00	0.0327778	0.0421668	1	-0.114802	0.180358					6,00	-,1454444*	0.0246384	2.97384e-06	-0.231966	-0.0589229					6,00	-,1090000*	0.0273759	0.00947098	-0.205135	-0.012865
			7,00	-0.00222222	0.0855608	1	-0.301505	0.29706					7,00	0.0705556	0.0471439	1	-0.0944438	0.235555					7,00	-,1406667*	0.0246384	7.2502e-06	-0.227188	-0.0541452					7,00	0.00155556	0.0273759	1	-0.0945794	0.0976905
			8,00	0.0652222	0.0855608	1	-0.23406	0.364505					8,00	-0.00122222	0.0421668	1	-0.148802	0.146358					8,00	-0.0162222	0.0246384	1	-0.102744	0.0702993					8,00	-0.0628889	0.0273759	1	-0.159024	0.0332461
			10,00	0.00477778	0.0855608	1	-0.294505	0.30406					10,00	0.0633333	0.0421668	1	-0.0842466	0.210913					10,00	,1136667*	0.0246384	0.00082038	0.0271452	0.200188					10,00	0.0407778	0.0273759	1	-0.0553572	0.136913
			11,00	-0.0293333	0.0855608	1	-0.328616	0.269949					11,00	0.0285556	0.0421668	1	-0.119024	0.176135					11,00	,1121111*	0.0246384	0.00105815	0.0255896	0.198633					11,00	,0980000*	0.0273759	0.0396306	0.00186503	0.194135
			12,00	-0.0296667	0.0855608	1	-0.328949	0.269616					12,00	0.0655556	0.0421668	1	-0.0820244	0.213135					12,00	,1144444*	0.0246384	0.000721777	0.0279229	0.200966					12,00	,1234444*	0.0273759	0.00124706	0.0273095	0.219579
			13,00	0.0311111	0.0855608	1	-0.268171	0.330393					13,00	0.0952222	0.0394434	1	-0.0428262	0.233271					13,00	,1528889*	0.0246384	7.214e-07	0.0663674	0.23941					13,00	0.0934444	0.0273759	0.0695401	-0.00269052	0.189579
		10,00	1,00	0.06175	0.0676417	1	-0.174853	0.298353				10,00	1,00	-0.0782323	0.0336374	1	-0.19596	0.0394957				10,00	1,00	-,1120556*	0.0213375	5.58839e-05	-0.186985	-0.0371257				10,00	1,00	-0.00666667	0.0237083	1	-0.089922	0.0765887
			2,00	0.191	0.0855608	1	-0.108282	0.490282					2,00	,18300*	0.0421668	0.00223644	0.0354201	0.33058					2,00	-,2876667*	0.0246384	2.99811e-19	-0.374188	-0.201145					2,00	-,1804444*	0.0273759	1.1292e-07	-0.276579	-0.0843095
			3,00	0.0334444	0.0855608	1	-0.265838	0.332727					3,00	0.0737778	0.0421668	1	-0.0738021	0.221358					3,00	-,2250000*	0.0246384	2.42431e-13	-0.311522	-0.138478					3,00	-,1228889*	0.0273759	0.00135214	-0.219024	-0.0267539
			4,00	0.0325556	0.0855608	1	-0.266727	0.331838					4,00	0.0713333	0.0421668	1	-0.0762466	0.218913					4,00	-,2620000*	0.0246384	7.88132e-17	-0.348522	-0.175478					4,00	-0.0334444	0.0273759	1	-0.129579	0.0626905
			5,00	-0.00255556	0.0855608	1	-0.301838	0.296727					5,00	0.0207778	0.0421668	1	-0.126802	0.168358					5,00	-,1976667*	0.0246384	8.28477e-11	-0.284188	-0.111145					5,00	-0.0653333	0.0273759	1	-0.161468	0.0308016
			6,00	-0.0216667	0.0855608	1	-0.320949	0.277616					6,00	-0.0305556	0.0421668	1	-0.178135	0.117024					6,00	-,2591111*	0.0246384	1.4777e-16	-0.345633	-0.17259					6,00	-,1497778*	0.0273759	2.12148e-05	-0.245913	-0.0536428
			7,00	-0.007	0.0855608	1	-0.306282	0.292282					7,00	0.00722222	0.0471439	1	-0.157777	0.172222					7,00	-,2543333*	0.0246384	4.17917e-16	-0.340855	-0.167812					7,00	-0.0392222	0.0273759	1	-0.135357	0.0569127
			8,00	0.0604444	0.0855608	1	-0.238838	0.359727					8,00	-0.0645556	0.0421668	1	-0.212135	0.0830244					8,00	-,1298889*	0.0246384	5.11598e-05	-0.21641	-0.0433674					8,00	-,1036667*	0.0273759	0.0192008	-0.199802	-0.0075317
			9,00	-0.00477778	0.0855608	1	-0.30406	0.294505					9,00	-0.0633333	0.0421668	1	-0.210913	0.0842466					9,00	-,1136667*	0.0246384	0.00082038	-0.200188	-0.0271452					9,00	-0.0407778	0.0273759	1	-0.136913	0.0553572
			11,00	-0.0341111	0.0855608	1	-0.333393	0.265171					11,00	-0.0347778	0.0421668	1	-0.182358	0.112802					11,00	-0.00155556	0.0246384	1	-0.0880771	0.084966					11,00	0.0572222	0.0273759	1	-0.0389127	0.153357
			12,00	-0.0344444	0.0855608	1	-0.333727	0.264838					12,00	0.00222222	0.0421668	1	-0.145358	0.149802					12,00	0.000777778	0.0246384	1	-0.0857437	0.0872993					12,00	0.0826667	0.0273759	0.244049	-0.0134683	0.178802
			13,00	0.0263333	0.0855608	1	-0.272949	0.325616					13,00	0.0318889	0.0394434	1	-0.106159	0.169937					13,00	0.0392222	0.0246384	1	-0.0472993	0.125744					13,00	0.0526667	0.0273759	1	-0.0434683	0.148802
		11,00	1,00	0.0958611	0.0676417	1	-0.140742	0.332465				11,00	1,00	-0.0434545	0.0336374	1	-0.161183	0.0742735				11,00	1,00	-,1105000*	0.0213375	7.67165e-05	-0.18543	-0.0355702				11,00	1,00	-0.0638889	0.0237083	0.633225	-0.147144	0.0193664
			2,00	0.225111	0.0855608	0.743663	-0.0741712	0.524393					2,00	,21778*	0.0421668	7.00178e-05	0.0701979	0.365358					2,00	-,2861111*	0.0246384	4.19776e-19	-0.372633	-0.19959					2,00	-,2376667*	0.0273759	2.63467e-12	-0.333802	-0.141532
			3,00	0.0675556	0.0855608	1	-0.231727	0.366838					3,00	0.108556	0.0421668	0.871912	-0.0390244	0.256135					3,00	-,2234444*	0.0246384	3.39042e-13	-0.309966	-0.136923					3,00	-,1801111*	0.0273759	1.19807e-07	-0.276246	-0.0839761
			4,00	0.0666667	0.0855608	1	-0.232616	0.365949					4,00	0.106111	0.0421668	1	-0.0414688	0.253691					4,00	-,2604444*	0.0246384	1.10557e-16	-0.346966	-0.173923					4,00	-0.0906667	0.0273759	0.0970939	-0.186802	0.0054683
			5,00	0.0315556	0.0855608	1	-0.267727	0.330838					5,00	0.0555556	0.0421668	1	-0.0920244	0.203135					5,00	-,1961111*	0.0246384	1.14914e-10	-0.282633	-0.10959					5,00	-,1225556*	0.0273759	0.00141924	-0.218691	-0.0264206
			6,00	0.0124444	0.0855608	1	-0.286838	0.311727					6,00	0.00422222	0.0421668	1	-0.143358	0.151802					6,00	-,2575556*	0.0246384	2.07295e-16	-0.344077	-0.171034					6,00	-,2070000*	0.0273759	8.90436e-10	-0.303135	-0.110865
			7,00	0.0271111	0.0855608	1	-0.272171	0.326393					7,00	0.042	0.0471439	1	-0.122999	0.206999					7,00	-,2527778*	0.0246384	5.86242e-16	-0.339299	-0.166256					7,00	-,0964444*	0.0273759	0.0481185	-0.192579	-0.000309479
			8,00	0.0945556	0.0855608	1	-0.204727	0.393838					8,00	-0.0297778	0.0421668	1	-0.177358	0.117802					8,00	-,1283333*	0.0246384	6.73612e-05	-0.214855	-0.0418118					8,00	-,1608889*	0.0273759	3.35647e-06	-0.257024	-0.0647539
			9,00	0.0293333	0.0855608	1	-0.269949	0.328616					9,00	-0.0285556	0.0421668	1	-0.176135	0.119024					9,00	-,1121111*	0.0246384	0.00105815	-0.198633	-0.0255896					9,00	-,0980000*	0.0273759	0.0396306	-0.194135	-0.00186503
			10,00	0.0341111	0.0855608	1	-0.265171	0.333393					10,00	0.0347778	0.0421668	1	-0.112802	0.182358					10,00	0.00155556	0.0246384	1	-0.084966	0.0880771					10,00	-0.0572222	0.0273759	1	-0.153357	0.0389127
			12,00	-0.000333333	0.0855608	1	-0.299616	0.298949					12,00	0.037	0.0421668	1	-0.11058	0.18458					12,00	0.00233333	0.0246384	1	-0.0841882	0.0888548					12,00	0.0254444	0.0273759	1	-0.0706905	0.121579
			13,00	0.0604444	0.0855608	1	-0.238838	0.359727					13,00	0.0666667	0.0394434	1	-0.0713817	0.204715					13,00	0.0407778	0.0246384	1	-0.0457437	0.127299					13,00	-0.00455556	0.0273759	1	-0.100691	0.0915794
		12,00	1,00	0.0961944	0.0676417	1	-0.140409	0.332798				12,00	1,00	-0.0804545	0.0336374	1	-0.198183	0.0372735				12,00	1,00	-,1128333*	0.0213375	4.76532e-05	-0.187763	-0.0379035				12,00	1,00	-,0893333*	0.0237083	0.0205269	-0.172589	-0.00607801
			2,00	0.225444	0.0855608	0.735615	-0.0738379	0.524727					2,00	,18078*	0.0421668	0.0027538	0.0331979	0.328358					2,00	-,2884444*	0.0246384	2.53392e-19	-0.374966	-0.201923					2,00	-,2631111*	0.0273759	1.88752e-14	-0.359246	-0.166976
			3,00	0.0678889	0.0855608	1	-0.231393	0.367171					3,00	0.0715556	0.0421668	1	-0.0760244	0.219135					3,00	-,2257778*	0.0246384	2.04977e-13	-0.312299	-0.139256					3,00	-,2055556*	0.0273759	1.16533e-09	-0.301691	-0.109421
			4,00	0.067	0.0855608	1	-0.232282	0.366282					4,00	0.0691111	0.0421668	1	-0.0784688	0.216691					4,00	-,2627778*	0.0246384	6.65442e-17	-0.349299	-0.176256					4,00	-,1161111*	0.0273759	0.00356151	-0.212246	-0.0199761
			5,00	0.0318889	0.0855608	1	-0.267393	0.331171					5,00	0.0185556	0.0421668	1	-0.129024	0.166135					5,00	-,1984444*	0.0246384	7.03285e-11	-0.284966	-0.111923					5,00	-,1480000*	0.0273759	2.83148e-05	-0.244135	-0.051865
			6,00	0.0127778	0.0855608	1	-0.286505	0.31206					6,00	-0.0327778	0.0421668	1	-0.180358	0.114802					6,00	-,2598889*	0.0246384	1.24763e-16	-0.34641	-0.173367					6,00	-,2324444*	0.0273759	7.19107e-12	-0.328579	-0.136309
			7,00	0.0274444	0.0855608	1	-0.271838	0.326727					7,00	0.005	0.0471439	1	-0.159999	0.169999					7,00	-,2551111*	0.0246384	3.52851e-16	-0.341633	-0.16859					7,00	-,1218889*	0.0273759	0.0015632	-0.218024	-0.0257539
			8,00	0.0948889	0.0855608	1	-0.204393	0.394171					8,00	-0.0667778	0.0421668	1	-0.214358	0.0808021					8,00	-,1306667*	0.0246384	4.45548e-05	-0.217188	-0.0441452					8,00	-,1863333*	0.0273759	3.93936e-08	-0.282468	-0.0901984
			9,00	0.0296667	0.0855608	1	-0.269616	0.328949					9,00	-0.0655556	0.0421668	1	-0.213135	0.0820244					9,00	-,1144444*	0.0246384	0.000721777	-0.200966	-0.0279229					9,00	-,1234444*	0.0273759	0.00124706	-0.219579	-0.0273095
			10,00	0.0344444	0.0855608	1	-0.264838	0.333727					10,00	-0.00222222	0.0421668	1	-0.149802	0.145358					10,00	-0.000777778	0.0246384	1	-0.0872993	0.0857437					10,00	-0.0826667	0.0273759	0.244049	-0.178802	0.0134683
			11,00	0.000333333	0.0855608	1	-0.298949	0.299616					11,00	-0.037	0.0421668	1	-0.18458	0.11058					11,00	-0.00233333	0.0246384	1	-0.0888548	0.0841882					11,00	-0.0254444	0.0273759	1	-0.121579	0.0706905
			13,00	0.0607778	0.0855608	1	-0.238505	0.36006					13,00	0.0296667	0.0394434	1	-0.108382	0.167715					13,00	0.0384444	0.0246384	1	-0.0480771	0.124966					13,00	-0.03	0.0273759	1	-0.126135	0.066135
		13,00	1,00	0.0354167	0.0676417	1	-0.201187	0.27202				13,00	1,00	-,11012*	0.0301533	0.0294784	-0.215655	-0.00458726				13,00	1,00	-,1512778*	0.0213375	9.65414e-09	-0.226208	-0.0763479				13,00	1,00	-0.0593333	0.0237083	1	-0.142589	0.023922
			2,00	0.164667	0.0855608	1	-0.134616	0.463949					2,00	,15111*	0.0394434	0.0155152	0.0130627	0.289159					2,00	-,3268889*	0.0246384	6.72716e-23	-0.41341	-0.240367					2,00	-,2331111*	0.0273759	6.32743e-12	-0.329246	-0.136976
			3,00	0.00711111	0.0855608	1	-0.292171	0.306393					3,00	0.0418889	0.0394434	1	-0.0961595	0.179937					3,00	-,2642222*	0.0246384	4.86007e-17	-0.350744	-0.177701					3,00	-,1755556*	0.0273759	2.6787e-07	-0.271691	-0.0794206
			4,00	0.00622222	0.0855608	1	-0.29306	0.305505					4,00	0.0394444	0.0394434	1	-0.0986039	0.177493					4,00	-,3012222*	0.0246384	1.61081e-20	-0.387744	-0.214701					4,00	-0.0861111	0.0273759	0.16531	-0.182246	0.0100239
			5,00	-0.0288889	0.0855608	1	-0.328171	0.270393					5,00	-0.0111111	0.0394434	1	-0.149159	0.126937					5,00	-,2368889*	0.0246384	1.85153e-14	-0.32341	-0.150367					5,00	-,1180000*	0.0273759	0.00272851	-0.214135	-0.021865
			6,00	-0.048	0.0855608	1	-0.347282	0.251282					6,00	-0.0624444	0.0394434	1	-0.200493	0.0756039					6,00	-,2983333*	0.0246384	2.99919e-20	-0.384855	-0.211812					6,00	-,2024444*	0.0273759	2.07622e-09	-0.298579	-0.106309
			7,00	-0.0333333	0.0855608	1	-0.332616	0.265949					7,00	-0.0246667	0.0447246	1	-0.181199	0.131865					7,00	-,2935556*	0.0246384	8.40011e-20	-0.380077	-0.207034					7,00	-0.0918889	0.0273759	0.0839042	-0.188024	0.00424608
			8,00	0.0341111	0.0855608	1	-0.265171	0.333393					8,00	-0.0964444	0.0394434	1	-0.234493	0.0416039					8,00	-,1691111*	0.0246384	2.96973e-08	-0.255633	-0.0825896					8,00	-,1563333*	0.0273759	7.20552e-06	-0.252468	-0.0601984
			9,00	-0.0311111	0.0855608	1	-0.330393	0.268171					9,00	-0.0952222	0.0394434	1	-0.233271	0.0428262					9,00	-,1528889*	0.0246384	7.214e-07	-0.23941	-0.0663674					9,00	-0.0934444	0.0273759	0.0695401	-0.189579	0.00269052
			10,00	-0.0263333	0.0855608	1	-0.325616	0.272949					10,00	-0.0318889	0.0394434	1	-0.169937	0.106159					10,00	-0.0392222	0.0246384	1	-0.125744	0.0472993					10,00	-0.0526667	0.0273759	1	-0.148802	0.0434683
			11,00	-0.0604444	0.0855608	1	-0.359727	0.238838					11,00	-0.0666667	0.0394434	1	-0.204715	0.0713817					11,00	-0.0407778	0.0246384	1	-0.127299	0.0457437					11,00	0.00455556	0.0273759	1	-0.0915794	0.100691
			12,00	-0.0607778	0.0855608	1	-0.36006	0.238505					12,00	-0.0296667	0.0394434	1	-0.167715	0.108382					12,00	-0.0384444	0.0246384	1	-0.124966	0.0480771					12,00	0.03	0.0273759	1	-0.066135	0.126135
											*. The mean difference is significant at the 0.05 level.										*. The mean difference is significant at the 0.05 level.										*. The mean difference is significant at the 0.05 level.

## Sheet: Table S2
Table S2: Quality-filtering report of transcriptomic data.
Sample ID	Number of sequeced reads	Number of reads retained after quality filtering and rRNA/tRNA removal
L-CRISPATUS-CTRL-1.	3264524	2908603
L-CRISPATUS-CTRL-2.	3307701	2990905
L-CRISPATUS-CTRL-3.	323253	194377
L-CRISPATUS-DROSPI-1.	2546370	2161683
L-CRISPATUS-DROSPI-2.	1518770	914984
L-CRISPATUS-DROSPI-3.	3215278	2881527
L-CRISPATUS-DROSPI-ETIN-1.	3324204	3000221
L-CRISPATUS-DROSPI-ETIN-2.	3416212	3112095
L-CRISPATUS-DROSPI-ETIN-3.	3346977	3037748
L-CRISPATUS-ETIN-1.	700480	609608
L-CRISPATUS-ETIN-2.	4009187	3586019
L-CRISPATUS-ETIN-3.	2415878	2145080
L-GASSERI-CTRL-1.	3108505	2813425
L-GASSERI-CTRL-2.	3134188	2768114
L-GASSERI-CTRL-3.	3343855	3020247
L-GASSERI-DROSPI-1.	3397084	3059021
L-GASSERI-DROSPI-2.	3198944	2907959
L-GASSERI-DROSPI-3.	3316612	3027227
L-GASSERI-DROSPI-ETIN-1.	2648809	2424677
L-GASSERI-DROSPI-ETIN-2.	2376840	1683514
L-GASSERI-DROSPI-ETIN-3.	3615578	3188638
L-GASSERI-ETIN-1.	3449734	3141305
L-GASSERI-ETIN-2.	2767995	2233428
L-GASSERI-ETIN-3.	2720309	2397132
L-INERS-CTRL-1.	2362488	698586
L-INERS-CTRL-2.	2031888	1837856
L-INERS-CTRL-3.	1705137	1562966
L-INERS-DROSPI-1.	815560	742883
L-INERS-DROSPI-2.	518347	470676
L-INERS-DROSPI-3.	2555411	2340964
L-INERS-DROSPI-ETIN-1.	1208433	1100921
L-INERS-DROSPI-ETIN-2.	833480	750994
L-INERS-DROSPI-ETIN-3.	1304775	1197431
L-INERS-ETIN-1.	1226838	1113976
L-INERS-ETIN-2.	2736012	2467543
L-INERS-ETIN-3.	2006840	1841180
L-JENSENI-CTRL-1.	2784255	2544843
L-JENSENI-CTRL-2.	1435344	1278912
L-JENSENI-CTRL-3.	1224223	1012467
L-JENSENI-DROSPI-1.	823217	749811
L-JENSENI-DROSPI-2.	3375028	3054187
L-JENSENI-DROSPI-3.	3920501	3548993
L-JENSENI-DROSPI-ETIN-1.	1961031	1765267
L-JENSENI-DROSPI-ETIN-2.	2998369	2735433
L-JENSENI-DROSPI-ETIN-3.	2446535	2219032
L-JENSENI-ETIN-1.	3593075	3292875
L-JENSENI-ETIN-2.	3511490	3227732
L-JENSENI-ETIN-3.	2903345	2631249

## Sheet: Table S3
Table S3: Differentially expressed genes in lactobacillus strains when exposed to hormones respect to the control.
				DROSPIRENONE				ETINILESTRADIOLO				DROSPIRENONE-ETINILESTRADIOLO
			Gene name	logFC	logCPM	PValue	FDR	logFC	logCPM	PValue	FDR	logFC	logCPM	PValue	FDR	Annotation
		Lactobacillus crispatus PRL2021	PRL2021_RS08515	4.84814	0.404405	0.00390625	0.00648192									hypothetical protein
			PRL2021_RS01750	2.55012	0.566372	0.03125	0.0456901									hypothetical protein
			PRL2021_RS08590	2.23743	0.468297	0.015625	0.023857									hypothetical protein
			PRL2021_RS08490	2.06873	0.942054	0.00634766	0.0102128									hypothetical protein
			PRL2021_RS05030	1.72143	1.06115	0.00634766	0.0102128									hypothetical protein
			PRL2021_RS01605	1.69799	8.41105	3.01776e-267	1.07272e-265									50S ribosomal protein L29
			PRL2021_RS11330	1.67465	5.72656	2.4489e-39	1.74102e-38									hypothetical protein
			PRL2021_RS07730	1.65741	5.82999	2.79556e-39	1.96901e-38									hypothetical protein
			PRL2021_RS04460	1.52278	7.29917	1.05535e-88	1.40405e-87									Bifunctional protein FolD protein
			PRL2021_RS10180	1.51402	1.67942	0.00257683	0.00436507									hypothetical protein
			PRL2021_RS05885	1.49319	7.1127	8.62005e-76	1.03214e-74									Peptidase T
			PRL2021_RS05520	1.48897	3.94523	6.74161e-18	2.81933e-17									hypothetical protein
			PRL2021_RS08295	1.46047	2.20247	6.61877e-05	0.000133965									hypothetical protein
			PRL2021_RS11945	1.43966	8.6014	1.90321e-254	6.36736e-253									hypothetical protein
			PRL2021_RS04925	1.41461	4.60609	6.61547e-14	2.35159e-13									hypothetical protein
			PRL2021_RS00120	1.40596	3.27006	5.3213e-10	1.58663e-09									hypothetical protein
			PRL2021_RS07265	1.36753	5.54014	5.1525e-42	3.81822e-41									hypothetical protein
			PRL2021_RS00590	1.36104	3.7421	3.33213e-14	1.19946e-13									hypothetical protein
			PRL2021_RS05585	1.35956	1.63492	0.00148964	0.00259291									hypothetical protein
			PRL2021_RS03855	1.35901	3.55604	9.62978e-11	2.97256e-10									hypothetical protein
			PRL2021_RS07470	1.34332	5.83325	1.87429e-27	1.01283e-26									HTH-type transcriptional regulator GmuR
			PRL2021_RS00140	1.33198	6.40657	2.54005e-42	1.88843e-41									hypothetical protein
			PRL2021_RS00685	1.31857	9.30841	0	0									putative protein YpuA
			PRL2021_RS06765	1.31486	5.32888	1.02777e-32	6.37108e-32									Segregation and condensation protein A
			PRL2021_RS09335	1.31466	3.67649	1.01583e-10	3.13144e-10									HTH-type transcriptional repressor GlcR
			PRL2021_RS07570	1.31159	5.14897	1.2564e-17	5.19691e-17									2,3,4,5-tetrahydropyridine-2,6-dicarboxylate N-acetyltransferase
			PRL2021_RS00800	1.30627	1.89844	0.000533521	0.000974126									hypothetical protein
			PRL2021_RS07550	1.30111	7.16904	7.36575e-67	7.90429e-66									putative N-acetyl-LL-diaminopimelate aminotransferase
			PRL2021_RS07820	1.29867	7.22394	6.52104e-72	7.45496e-71									UDP-N-acetylmuramoylalanine--D-glutamate ligase
			PRL2021_RS06260	1.29234	2.31922	6.96017e-05	0.000140251									hypothetical protein
			PRL2021_RS10265	1.27521	3.6133	9.10266e-06	2.00664e-05									putative iron export ATP-binding protein FetA
			PRL2021_RS05990	1.26657	4.15048	2.40322e-08	6.52424e-08									hypothetical protein
			PRL2021_RS05935	1.26074	4.68145	8.50722e-13	2.86301e-12									hypothetical protein
			PRL2021_RS07250	1.24626	6.29226	6.32069e-38	4.33119e-37									hypothetical protein
			PRL2021_RS09585	1.23832	2.89433	3.31188e-06	7.64152e-06									IS4 family transposase IS1675
			PRL2021_RS03815	1.22368	4.5999	8.17521e-12	2.64185e-11									HTH-type transcriptional regulator CynR
			PRL2021_RS04830	1.21902	4.77458	2.18894e-10	6.6398e-10									Ribosome maturation factor RimP
			PRL2021_RS06090	1.21709	4.55299	3.67252e-18	1.55009e-17									Peroxyureidoacrylate/ureidoacrylate amidohydrolase RutB
			PRL2021_RS06830	1.2165	7.67064	2.42048e-89	3.23917e-88									O-acetyltransferase OatA
			PRL2021_RS00755	1.21633	8.98217	2.49664e-202	6.45439e-201									hypothetical protein
			PRL2021_RS08255	1.2148	3.19418	0.000216804	0.000412054									PTS system galactitol-specific EIIA component
			PRL2021_RS04465	1.21201	7.32124	1.29524e-70	1.47334e-69									Exodeoxyribonuclease 7 large subunit
			PRL2021_RS00910	1.20914	5.41196	1.47027e-20	6.6104e-20									hypothetical protein
			PRL2021_RS00760	1.20826	9.44948	3.17217996098668e-315	1.4727978390507e-313									D-alanine--D-alanine ligase A
			PRL2021_RS08755	1.2069	5.36539	2.94893e-31	1.76084e-30									Spermidine/putrescine import ATP-binding protein PotA
			PRL2021_RS10065	1.20483	5.18975	1.56496e-26	8.3184e-26									Mannitol-specific phosphotransferase enzyme IIA component
			PRL2021_RS07770	1.20422	3.18077	6.92192e-07	1.68601e-06									Cold shock-like protein CspA
			PRL2021_RS05435	1.20365	6.20101	6.25468e-36	4.10069e-35									hypothetical protein
			PRL2021_RS02015	1.19682	6.01689	4.6495e-23	2.25535e-22									Phosphate import ATP-binding protein PstB 3
			PRL2021_RS01760	1.19658	4.43749	7.4357e-10	2.20838e-09									HTH-type transcriptional repressor GlcR
			PRL2021_RS06115	1.19161	8.29114	3.15438e-146	6.1864e-145									DNA topoisomerase 4 subunit A
			PRL2021_RS12055	1.1886	4.11188	4.37716e-13	1.49745e-12									hypothetical protein
			PRL2021_RS11980	1.18453	4.8362	2.17728e-12	7.21007e-12									IS4 family transposase IS1675
			PRL2021_RS09590	1.18314	7.61494	1.86318e-90	2.50812e-89									hypothetical protein
			PRL2021_RS12180	1.17789	4.24736	1.75843e-08	4.80822e-08									hypothetical protein
			PRL2021_RS06420	1.1754	6.69098	1.29561e-40	9.35715e-40									Pyridoxine/pyridoxal/pyridoxamine kinase
			PRL2021_RS06120	1.17118	7.76841	2.34336e-78	2.85088e-77									HTH-type transcriptional regulator HdfR
			PRL2021_RS02000	1.17083	5.6057	1.43208e-13	5.00459e-13									Phosphate-binding protein PstS 1
			PRL2021_RS06590	1.16541	5.4006	2.82849e-30	1.65419e-29									Ribonuclease HII
			PRL2021_RS11965	1.1654	6.09893	1.02547e-30	6.04389e-30									hypothetical protein
			PRL2021_RS01520	1.16316	2.40272	0.000294077	0.000552913									Free methionine-R-sulfoxide reductase
			PRL2021_RS05295	1.15919	7.18101	2.169e-57	2.08206e-56									hypothetical protein
			PRL2021_RS06425	1.15796	7.39763	1.41742e-65	1.50684e-64									D-aminopeptidase
			PRL2021_RS00440	1.15292	2.4714	0.000430857	0.000793042									hypothetical protein
			PRL2021_RS04170	1.14856	5.15905	1.34255e-15	5.15059e-15									putative ABC transporter ATP-binding protein YbiT
			PRL2021_RS03550	1.1457	2.6746	9.84888e-05	0.000195006									Dipeptide-binding protein DppE
			PRL2021_RS04875	1.14412	5.15687	1.30563e-13	4.5838e-13									Protein GrpE
			PRL2021_RS09725	1.14305	8.9573	3.06868e-215	8.61883e-214									hypothetical protein
			PRL2021_RS06225	1.14049	7.87117	4.49561e-85	5.81109e-84									Carbamoyl-phosphate synthase large chain
			PRL2021_RS06325	1.13771	6.89928	8.55304e-51	7.54193e-50									hypothetical protein
			PRL2021_RS07810	1.13694	8.34716	6.35244e-62	6.42302e-61									Cell division protein DivIB
			PRL2021_RS01445	1.13432	2.63759	4.05604e-05	8.38862e-05									hypothetical protein
			PRL2021_RS05450	1.13278	6.51064	5.66639e-60	5.58053e-59									Threonine synthase
			PRL2021_RS02990	1.12993	2.4543	0.000182166	0.000348258									Putative phosphoserine phosphatase 2
			PRL2021_RS11980	1.12777	4.72628	5.29042e-09	1.50071e-08									IS4 family transposase IS1675
			PRL2021_RS10590	1.12567	4.58555	1.58202e-09	4.60241e-09									hypothetical protein
			PRL2021_RS11980	1.11994	4.93138	4.85145e-11	1.51192e-10									IS4 family transposase IS1675
			PRL2021_RS10705	1.11257	3.28944	6.11416e-07	1.49728e-06									Accessory gene regulator protein A
			PRL2021_RS06380	1.10486	5.72626	1.04376e-19	4.57527e-19									HTH-type transcriptional regulator TreR
			PRL2021_RS08700	1.10137	3.40678	3.31552e-07	8.2888e-07									Glycerate 2-kinase
			PRL2021_RS07710	1.09562	6.10522	1.26266e-28	7.04057e-28									hypothetical protein
			PRL2021_RS02055	1.07426	5.42489	5.86212e-13	1.99347e-12									hypothetical protein
			PRL2021_RS03385	1.07265	7.04291	6.79993e-35	4.39484e-34									hypothetical protein
			PRL2021_RS09720	1.06906	6.26873	2.48094e-22	1.18326e-21									Glutamyl-tRNA(Gln) amidotransferase subunit C
			PRL2021_RS01655	1.05836	8.78442	8.42161e-162	1.87835e-160									50S ribosomal protein L30
			PRL2021_RS10040	1.04949	6.29851	3.00499e-31	1.78962e-30									hypothetical protein
			PRL2021_RS05340	1.04655	6.27186	5.17481e-26	2.73148e-25									HTH-type transcriptional regulator BenM
			PRL2021_RS06475	1.03749	5.80445	4.43162e-18	1.86703e-17									ATP-dependent DNA helicase RecQ
			PRL2021_RS08740	1.03224	6.11422	6.55378e-24	3.24833e-23									Spermidine/putrescine-binding periplasmic protein
			PRL2021_RS01625	1.03119	8.93437	2.66509e-167	6.12432e-166									50S ribosomal protein L5
			PRL2021_RS09855	1.02641	6.78326	3.2118e-38	2.21419e-37									hypothetical protein
			PRL2021_RS11515	1.02272	7.15585	2.90993e-28	1.61466e-27									hypothetical protein
			PRL2021_RS04475	1.02156	5.8257	1.02882e-20	4.67178e-20									Farnesyl diphosphate synthase
			PRL2021_RS02870	1.01813	7.08848	2.42644e-40	1.74688e-39									Arginine--tRNA ligase
			PRL2021_RS11980	1.01656	4.73741	1.26253e-06	3.0266e-06									IS4 family transposase IS1675
			PRL2021_RS06330	1.01215	8.84877	3.99337e-152	8.41196e-151									hypothetical protein
			PRL2021_RS09680	1.01019	4.59112	1.15997e-14	4.2495e-14									hypothetical protein
			PRL2021_RS07860	1.01002	4.19727	3.82863e-06	8.7627e-06									IS4 family transposase IS1675
			PRL2021_RS10450	1.00965	6.59081	1.72464e-56	1.63481e-55									Pantothenate kinase
			PRL2021_RS04180	1.00772	7.53318	3.94481e-67	4.25329e-66									Glycogen debranching enzyme
			PRL2021_RS02440	1.00388	5.65242	4.40004e-14	1.57639e-13									hypothetical protein
			PRL2021_RS01235	1.00251	8.69852	1.01566e-170	2.38209e-169									hypothetical protein
			PRL2021_RS03720	-1.00509	3.3691	6.33926e-06	1.41808e-05									hypothetical protein
			PRL2021_RS03650	-1.00666	9.50196	0	0									N-acetylmuramic acid/N-acetylglucosamine kinase
			PRL2021_RS12025	-1.00718	4.73378	1.86441e-07	4.74444e-07									50S ribosomal protein L34
			PRL2021_RS08640	-1.00779	5.11498	2.10782e-17	8.62463e-17									Inner membrane transporter YcaM
			PRL2021_RS00320	-1.01098	12.6245	0	0									D-lactate dehydrogenase
			PRL2021_RS10110	-1.01596	8.76938	3.17477e-157	6.81378e-156									hypothetical protein
			PRL2021_RS10565	-1.02021	8.686	1.17568e-185	2.87599e-184									hypothetical protein
			PRL2021_RS07845	-1.02119	6.14476	7.17754e-28	3.92522e-27									Transcriptional regulator MraZ
			PRL2021_RS01875	-1.02205	5.73343	3.22401e-25	1.65942e-24									2,3-bisphosphoglycerate-dependent phosphoglycerate mutase
			PRL2021_RS11575	-1.02465	7.53189	3.61762e-73	4.24231e-72									hypothetical protein
			PRL2021_RS11975	-1.02486	8.16356	2.26286e-125	3.75766e-124									H(+)/Cl(-) exchange transporter ClcA
			PRL2021_RS08905	-1.03262	7.21474	5.27112e-47	4.25241e-46									hypothetical protein
			PRL2021_RS11190	-1.03357	10.1121	0	0									hypothetical protein
			PRL2021_RS04305	-1.03496	7.63473	1.39014e-78	1.7095e-77									Glucose uptake protein GlcU
			PRL2021_RS11860	-1.03502	7.33249	2.93854e-74	3.46383e-73									Guanine/hypoxanthine permease PbuG
			PRL2021_RS11400	-1.03569	5.07883	4.35252e-08	1.15813e-07									putative inner membrane transporter YicL
			PRL2021_RS05260	-1.0365	2.40956	0.00763208	0.0120912									hypothetical protein
			PRL2021_RS12370	-1.04954	4.60959	5.34209e-07	1.31529e-06									hypothetical protein
			PRL2021_RS08085	-1.05219	9.14085	5.63323e-290	2.20958e-288									Uracil phosphoribosyltransferase
			PRL2021_RS08000	-1.05316	5.68917	2.98724e-25	1.54104e-24									hypothetical protein
			PRL2021_RS06945	-1.05504	5.44406	9.97359e-16	3.83924e-15									hypothetical protein
			PRL2021_RS00070	-1.05599	7.38478	4.41304e-64	4.58432e-63									putative ABC transporter phosphonate/phosphite binding protein PhnD2
			PRL2021_RS11525	-1.06171	5.37125	1.73901e-17	7.14125e-17									putative transport protein YifK
			PRL2021_RS11875	-1.0658	4.11261	2.08758e-06	4.90117e-06									IS30 family transposase ISStin2
			PRL2021_RS11875	-1.06582	4.35725	1.60323e-11	5.12267e-11									IS30 family transposase ISStin2
			PRL2021_RS02075	-1.06783	2.88583	0.000117055	0.000229768									hypothetical protein
			PRL2021_RS10120	-1.06885	9.56561	0	0									PTS system sorbose-specific EIIC component
			PRL2021_RS11875	-1.07471	4.11114	3.40204e-11	1.07049e-10									IS30 family transposase ISStin2
			PRL2021_RS00810	-1.08163	4.68182	2.79362e-06	6.50509e-06									hypothetical protein
			PRL2021_RS07740	-1.08346	8.83168	9.70352e-246	3.15365e-244									tRNA-specific 2-thiouridylase MnmA
			PRL2021_RS02170	-1.08461	9.57865	0	0									Folate transporter FolT
			PRL2021_RS01310	-1.08671	2.84522	0.000802331	0.00143499									Xanthine phosphoribosyltransferase
			PRL2021_RS03580	-1.08804	8.78851	9.9649e-213	2.69883e-211									hypothetical protein
			PRL2021_RS03805	-1.09293	2.66798	0.00794273	0.0125484									NADH:quinone reductase
			PRL2021_RS04595	-1.09316	8.89752	1.60467e-279	5.98464e-278									hypothetical protein
			PRL2021_RS04665	-1.1003	8.18137	1.00757e-159	2.18307e-158									putative amino acid permease YhdG
			PRL2021_RS06445	-1.10839	4.82048	2.40355e-12	7.93626e-12									hypothetical protein
			PRL2021_RS10755	-1.10993	2.98848	0.000203722	0.000387839									hypothetical protein
			PRL2021_RS00665	-1.11117	4.66452	1.19359e-16	4.79757e-16									hypothetical protein
			PRL2021_RS02775	-1.11684	3.96808	2.72986e-07	6.90049e-07									ATP-binding/permease protein CydD
			PRL2021_RS04295	-1.11735	3.26092	3.31552e-07	8.2888e-07									L-lactate permease
			PRL2021_RS00700	-1.12436	6.90942	4.16795e-47	3.39859e-46									2-succinyl-6-hydroxy-2, 4-cyclohexadiene-1-carboxylate synthase
			PRL2021_RS06135	-1.12806	5.32065	1.74197e-10	5.32659e-10									hypothetical protein
			PRL2021_RS10980	-1.12893	6.82169	5.35387e-68	5.91265e-67									Stage 0 sporulation protein J
			PRL2021_RS07615	-1.13244	12.6349	0	0									Elongation factor Tu
			PRL2021_RS02875	-1.13562	11.296	0	0									Fructose-bisphosphate aldolase
			PRL2021_RS08965	-1.1358	3.64175	1.46757e-07	3.75982e-07									hypothetical protein
			PRL2021_RS03170	-1.13732	5.18833	5.1692e-15	1.93739e-14									Phosphoribosylamine--glycine ligase
			PRL2021_RS00425	-1.1388	6.17165	1.71643e-21	7.96912e-21									hypothetical protein
			PRL2021_RS09570	-1.15179	7.88492	1.68323e-110	2.58739e-109									hypothetical protein
			PRL2021_RS01465	-1.15691	11.3562	0	0									ATP-dependent zinc metalloprotease FtsH
			PRL2021_RS04500	-1.15813	5.90125	6.12363e-31	3.62793e-30									DNA-directed RNA polymerase subunit omega
			PRL2021_RS09330	-1.16054	7.87693	6.34381e-131	1.11877e-129									Xylulose-5-phosphate phosphoketolase
			PRL2021_RS11215	-1.1638	3.80138	4.98798e-08	1.31796e-07									Multidrug resistance protein MdtG
			PRL2021_RS00820	-1.16526	8.01635	3.04975e-92	4.15461e-91									Putative universal stress protein
			PRL2021_RS11180	-1.16681	9.81551	0	0									Phosphate-binding protein PstS 1
			PRL2021_RS08135	-1.17076	2.53837	0.00145049	0.0025267									putative transport protein HsrA
			PRL2021_RS11160	-1.17515	9.17423	0	0									Phosphate-specific transport system accessory protein PhoU
			PRL2021_RS02235	-1.18626	3.84276	3.18415e-08	8.56258e-08									hypothetical protein
			PRL2021_RS11770	-1.19518	5.52239	3.2884e-20	1.47266e-19									Guanine/hypoxanthine permease PbuG
			PRL2021_RS12130	-1.20405	2.80901	0.00219019	0.00374075									HTH-type transcriptional regulator AscG
			PRL2021_RS01995	-1.21063	10.6324	0	0									50S ribosomal protein L1
			PRL2021_RS03040	-1.22223	3.88336	4.94428e-08	1.30946e-07									hypothetical protein
			PRL2021_RS09485	-1.22545	5.68167	1.0966e-36	7.35918e-36									Serine/threonine exchanger SteT
			PRL2021_RS07590	-1.22576	3.82625	2.34061e-08	6.36949e-08									Inner membrane transporter YjeM
			PRL2021_RS10510	-1.23207	4.77648	1.4106e-09	4.11425e-09									hypothetical protein
			PRL2021_RS09690	-1.23324	9.60981	0	0									Inner membrane protein YbhL
			PRL2021_RS01860	-1.23359	8.53625	2.80175e-221	8.06834e-220									Protein/nucleic acid deglycase 3
			PRL2021_RS11875	-1.23533	3.51481	4.60624e-05	9.43223e-05									hypothetical protein
			PRL2021_RS07435	-1.24107	14.0973	0	0									Enolase
			PRL2021_RS07480	-1.24659	3.47943	1.89985e-06	4.49289e-06									hypothetical protein
			PRL2021_RS03620	-1.24696	7.14125	3.49176e-46	2.77754e-45									DNA-binding protein HU
			PRL2021_RS12395	-1.25501	4.60776	1.37916e-15	5.28214e-15									hypothetical protein
			PRL2021_RS07640	-1.26384	8.04211	2.45347e-151	5.12077e-150									30S ribosomal protein S20
			PRL2021_RS09750	-1.27065	5.76157	9.18788e-32	5.58889e-31									Protein SprT-like protein
			PRL2021_RS04435	-1.27232	7.95548	1.52937e-164	3.47931e-163									50S ribosomal protein L27
			PRL2021_RS09325	-1.27941	3.9408	7.432e-07	1.80832e-06									hypothetical protein
			PRL2021_RS07920	-1.28536	4.83002	7.12335e-13	2.41113e-12									Calcium-transporting ATPase 1
			PRL2021_RS08695	-1.28954	4.46927	2.8462e-08	7.69014e-08									Transcription antiterminator LicT
			PRL2021_RS07425	-1.29217	6.73554	4.5598e-48	3.82788e-47									hypothetical protein
			PRL2021_RS07930	-1.29553	5.12927	1.74334e-16	6.92162e-16									hypothetical protein
			PRL2021_RS10875	-1.30093	1.36795	0.00738525	0.0117493									hypothetical protein
			PRL2021_RS11155	-1.31987	8.51654	3.05574e-195	7.63936e-194									Phosphate regulon transcriptional regulatory protein PhoB
			PRL2021_RS00050	-1.32509	8.39963	1.10081e-214	3.05406e-213									30S ribosomal protein S18
			PRL2021_RS07635	-1.32516	7.8031	2.09922e-160	4.59204e-159									30S ribosomal protein S15
			PRL2021_RS11700	-1.3354	6.26681	3.04027e-37	2.05851e-36									hypothetical protein
			PRL2021_RS09895	-1.34913	7.68405	2.46607e-149	5.05433e-148									Magnesium-transporting ATPase, P-type 1
			PRL2021_RS01045	-1.36127	4.54486	1.26159e-14	4.60693e-14									hypothetical protein
			PRL2021_RS10000	-1.36188	5.45104	1.01025e-34	6.49242e-34									Ammonia channel
			PRL2021_RS04270	-1.39581	7.31488	1.75743e-121	2.83557e-120									Bifunctional protein pyrR
			PRL2021_RS09495	-1.40099	2.68054	0.000141971	0.000274879									hypothetical protein
			PRL2021_RS01015	-1.4018	7.24147	4.10337e-109	6.10142e-108									hypothetical protein
			PRL2021_RS06720	-1.41116	6.93509	2.40762e-59	2.35079e-58									DNA-binding protein HU
			PRL2021_RS04340	-1.41965	3.22497	2.25198e-08	6.14299e-08									hypothetical protein
			PRL2021_RS11170	-1.42082	9.44136	0	0									hypothetical protein
			PRL2021_RS10210	-1.44565	5.3049	2.72838e-30	1.59976e-29									Nucleoside deoxyribosyltransferase
			PRL2021_RS11175	-1.45488	10.076	0	0									hypothetical protein
			PRL2021_RS11150	-1.46789	9.49261	0	0									Sensor histidine kinase RcsC
			PRL2021_RS06845	-1.48803	6.76875	2.9134e-86	3.80918e-85									putative membrane protein
			PRL2021_RS05215	-1.50934	1.89578	0.000488281	0.000894396									hypothetical protein
			PRL2021_RS00260	-1.52006	5.25946	1.98875e-24	9.98765e-24									hypothetical protein
			PRL2021_RS08005	-1.5573	7.84156	2.49133e-212	6.66798e-211									Putative universal stress protein
			PRL2021_RS00095	-1.56061	4.72174	2.05505e-27	1.10788e-26									hypothetical protein
			PRL2021_RS05915	-1.5679	4.75486	3.45666e-25	1.77515e-24									hypothetical protein
			PRL2021_RS06980	-1.58395	2.87729	0.000100497	0.000198636									hypothetical protein
			PRL2021_RS10650	-1.59322	2.83982	2.29186e-08	6.2443e-08									putative membrane protein YdfK
			PRL2021_RS08510	-1.63497	1.14386	0.00634766	0.0102128									hypothetical protein
			PRL2021_RS11205	-1.65255	4.16071	1.26763e-15	4.87137e-15									hypothetical protein
			PRL2021_RS11165	-1.90278	8.70116	0	0									Phosphate import ATP-binding protein PstB 3
			PRL2021_RS09815	-2.0393	3.224	2.9773e-14	1.07514e-13									Glycerol-3-phosphate cytidylyltransferase
			PRL2021_RS12320	-2.22097	0.822133	0.00390625	0.00648192									hypothetical protein
			PRL2021_RS03035	-2.62903	1.04117	0.000488281	0.000894396									hypothetical protein
			PRL2021_RS05710									1.42	1.50808	0.00407732	0.00980199	hypothetical protein
			PRL2021_RS07390									1.37348	1.05106	0.0212708	0.0425227	hypothetical protein
			PRL2021_RS09145									1.24975	2.93901	5.66374e-07	2.43176e-06	hypothetical protein
			PRL2021_RS10335									1.16381	1.23523	0.0192108	0.0388154	hypothetical protein
			PRL2021_RS08625									1.08423	3.02107	0.00464065	0.0109359	30S ribosomal protein S14 type Z
			PRL2021_RS08280									1.06782	5.50133	1.19254e-30	1.8517e-29	hypothetical protein
			PRL2021_RS04545									1.02278	4.115	3.54718e-06	1.38169e-05	hypothetical protein
			PRL2021_RS00045									-1.01223	12.5525	0	0	Single-stranded DNA-binding protein
			PRL2021_RS04035									-1.02308	4.27271	8.02691e-08	3.75971e-07	Catabolite control protein A
			PRL2021_RS07370									-1.11403	9.42582	0	0	DNA protection during starvation protein
			PRL2021_RS00100									-1.16389	10.5254	0	0	hypothetical protein
			PRL2021_RS07295									-1.4218	3.7052	6.24913e-12	4.30601e-11	Riboflavin biosynthesis protein RibD
			PRL2021_RS12365									-1.55283	4.62751	5.66575e-26	7.51125e-25	Bacitracin export permease protein BceB
			PRL2021_RS03855	1.57411	1.79753	0.000488281	0.000894396					1.22799	1.81438	0.0021024	0.0053794	hypothetical protein
			PRL2021_RS04240	1.26927	2.05523	0.000324914	0.00060688					1.05396	2.09214	0.00222143	0.00566478	hypothetical protein
			PRL2021_RS05615	1.23976	1.94625	0.00661075	0.0105986					1.41664	2.37775	9.26355e-06	3.43145e-05	hypothetical protein
			PRL2021_RS08390	1.05806	1.4082	0.0127258	0.0196147					1.10466	1.53947	0.0146333	0.0305186	hypothetical protein
			PRL2021_RS09545	-1.01134	5.94756	1.10213e-29	6.31575e-29					-1.08854	6.16032	1.0985e-35	2.12847e-34	Bifunctional protein pyrR
			PRL2021_RS05900	-1.16463	5.72375	5.26887e-33	3.28402e-32					-1.1938	5.88163	1.02738e-42	2.2834e-41	hypothetical protein
			PRL2021_RS09550	-1.17138	7.72822	7.08e-125	1.16717e-123					-1.00852	7.98735	8.53632e-122	4.71996e-120	Uracil permease
			PRL2021_RS12365	-1.3083	4.37512	9.24167e-18	3.84366e-17					-1.39706	4.52453	6.73218e-23	8.16142e-22	hypothetical protein
			PRL2021_RS11925	-1.38725	3.04649	2.74658e-07	6.93503e-07					-1.42238	3.15834	2.92014e-08	1.42672e-07	hypothetical protein
			PRL2021_RS05905	-1.53965	5.35562	1.35685e-39	9.67657e-39					-1.63157	5.53893	1.5211e-49	3.83147e-48	hypothetical protein
			PRL2021_RS04650	-1.68947	4.83155	5.05284e-30	2.91757e-29					-1.40931	5.12434	1.02248e-24	1.29495e-23	hypothetical protein
			PRL2021_RS01680	2.27593	4.95183	2.01292e-19	8.7393e-19	1.64393	4.6269	3.27687e-07	1.0754e-06					50S ribosomal protein L36
			PRL2021_RS05055	1.80106	1.52811	0.000728607	0.00130931	1.37588	1.54874	0.00753784	0.0146311					hypothetical protein
			PRL2021_RS03120	1.77444	5.35569	4.78464e-29	2.70773e-28	1.47269	5.40451	1.05542e-19	7.11235e-19					hypothetical protein
			PRL2021_RS11785	1.73718	8.11908	1.8253e-226	5.46389e-225	1.1163	8.13263	2.08245e-114	6.75605e-113					Bacitracin transport ATP-binding protein BcrA
			PRL2021_RS03750	1.6962	4.23595	7.32232e-23	3.53679e-22	1.14322	4.19229	4.37716e-13	2.10159e-12					HTH-type transcriptional regulator HexR
			PRL2021_RS09600	1.69213	2.0474	0.000103716	0.000204466	1.7196	2.46874	2.42991e-06	7.22293e-06					hypothetical protein
			PRL2021_RS07510	1.68273	4.88478	3.90084e-22	1.84884e-21	1.24189	4.8557	2.25419e-12	1.0405e-11					HTH-type transcriptional regulator GmuR
			PRL2021_RS11950	1.67407	8.16767	4.0004e-237	1.21345e-235	1.01604	7.99254	2.02514e-90	5.1101e-89					hypothetical protein
			PRL2021_RS06675	1.6582	2.99601	0.000534964	0.000975977	1.45974	3.10879	0.00337223	0.00690563					Bifunctional F420 biosynthesis protein FbiB
			PRL2021_RS07720	1.65193	5.90026	7.25928e-48	6.02732e-47	1.11053	5.82909	5.08603e-24	3.87597e-23					hypothetical protein
			PRL2021_RS07815	1.59378	7.08128	9.86087e-88	1.30427e-86	1.28178	7.2252	2.92602e-65	5.2738e-64					UDP-N-acetylglucosamine--N-acetylmuramyl- (pentapeptide) pyrophosphoryl-undecaprenol N-acetylglucosamine transferase
			PRL2021_RS03140	1.57329	5.46499	6.20939e-32	3.79741e-31	1.46803	5.48996	1.7692e-26	1.4826e-25					hypothetical protein
			PRL2021_RS05495	1.54414	5.49723	1.11404e-44	8.70938e-44	1.02005	5.50027	2.09485e-24	1.62369e-23					hypothetical protein
			PRL2021_RS01300	1.51591	4.61556	4.53344e-16	1.76602e-15	1.1195	4.62908	1.0731e-09	4.25309e-09					HTH-type transcriptional activator RhaS
			PRL2021_RS11425	1.47987	7.05531	1.30135e-74	1.54197e-73	1.14946	7.20161	9.47536e-53	1.46385e-51					Nucleotide-binding protein ExpZ
			PRL2021_RS04235	1.47739	3.90336	1.48773e-08	4.09755e-08	1.23772	4.22128	1.78506e-08	6.61318e-08					hypothetical protein
			PRL2021_RS07095	1.47326	5.08441	1.39e-21	6.46677e-21	1.10573	5.23898	1.57603e-15	8.62451e-15					putative ABC transporter ATP-binding/permease protein
			PRL2021_RS07240	1.45492	3.09023	6.90142e-09	1.94076e-08	1.4267	3.35773	1.07814e-09	4.26562e-09					Zinc-dependent sulfurtransferase SufU
			PRL2021_RS10205	1.45157	5.40046	9.77178e-27	5.20628e-26	1.07087	5.28059	5.27445e-13	2.51117e-12					hypothetical protein
			PRL2021_RS00005	1.44739	6.66143	1.45022e-65	1.53454e-64	1.0964	6.71861	2.61511e-42	3.37438e-41					Chromosomal replication initiator protein DnaA
			PRL2021_RS06775	1.43297	4.32774	1.88983e-19	8.22058e-19	1.36486	4.56319	8.25257e-21	5.80235e-20					Tyrosine recombinase XerD
			PRL2021_RS02740	1.42819	5.98247	2.26167e-60	2.24686e-59	1.20434	6.1228	1.25549e-51	1.91357e-50					Putative D-alanyl-D-alanine carboxypeptidase
			PRL2021_RS12120	1.42105	3.79054	5.08833e-07	1.25553e-06	1.12875	4.00334	9.79573e-06	2.74643e-05					hypothetical protein
			PRL2021_RS09915	1.41595	4.02088	1.63128e-08	4.48209e-08	1.15985	4.26348	1.87691e-07	6.29611e-07					2,3-bisphosphoglycerate-dependent phosphoglycerate mutase
			PRL2021_RS00355	1.4039	5.39006	4.35749e-23	2.11822e-22	1.17686	5.38941	7.7858e-15	4.18004e-14					hypothetical protein
			PRL2021_RS06110	1.39251	5.58934	3.80747e-44	2.92635e-43	1.28071	5.83295	2.39551e-45	3.25761e-44					DNA topoisomerase 4 subunit B
			PRL2021_RS10905	1.38718	4.32514	2.73492e-11	8.64159e-11	1.35476	4.68395	1.49952e-13	7.45168e-13					hypothetical protein
			PRL2021_RS09080	1.37807	5.30192	4.56911e-19	1.95758e-18	1.06984	5.4188	1.38321e-13	6.9191e-13					hypothetical protein
			PRL2021_RS05785	1.35005	3.27783	2.85555e-09	8.19215e-09	1.10943	3.33485	3.85098e-07	1.25624e-06					hypothetical protein
			PRL2021_RS08475	1.33035	7.36045	4.82558e-91	6.53465e-90	1.08668	7.57701	3.40759e-78	6.84836e-77					hypothetical protein
			PRL2021_RS04800	1.32971	7.0579	1.5331e-67	1.67683e-66	1.13173	7.29215	1.70204e-61	2.95064e-60					Ribosome-recycling factor
			PRL2021_RS11140	1.30309	5.75249	2.84052e-24	1.42339e-23	1.27064	6.22191	3.0698e-36	3.30404e-35					Protein NrdI
			PRL2021_RS11695	1.28973	8.21564	4.36203e-162	9.82537e-161	1.00087	8.31111	3.34991e-104	1.01435e-102					Phosphoenolpyruvate carboxylase
			PRL2021_RS06495	1.28544	2.14029	0.00087791	0.00156401	1.16901	2.42066	0.000191076	0.000461633					hypothetical protein
			PRL2021_RS03195	1.26645	6.53849	1.51308e-43	1.15126e-42	1.37182	6.84806	2.85002e-56	4.59036e-55					hypothetical protein
			PRL2021_RS10325	1.23265	2.55602	4.19342e-05	8.65701e-05	1.2118	2.76709	2.38613e-05	6.42812e-05					hypothetical protein
			PRL2021_RS08240	1.20743	3.86465	2.663e-05	5.64089e-05	1.16758	4.13958	6.67187e-06	1.90111e-05					hypothetical protein
			PRL2021_RS10485	1.17496	5.41024	4.17858e-30	2.4189e-29	1.43806	5.79649	3.36468e-48	4.80578e-47					hypothetical protein
			PRL2021_RS00125	1.15294	3.42258	3.49589e-08	9.36768e-08	1.00413	3.64671	1.03872e-07	3.54194e-07					hypothetical protein
			PRL2021_RS03905	1.14613	9.10927	2.01246e-242	6.44837e-241	1.027	9.27038	1.85734e-197	1.02878e-195					hypothetical protein
			PRL2021_RS11980	1.14181	4.71533	1.67793e-09	4.86898e-09	1.24014	5.08285	1.01026e-13	5.08712e-13					IS4 family transposase IS1675
			PRL2021_RS09935	1.13858	4.20877	1.59222e-13	5.55568e-13	1.10437	4.27695	1.58225e-11	6.97727e-11					Putative transposase InsK for insertion sequence element IS150
			PRL2021_RS10330	1.12718	2.31664	0.000312551	0.000584748	1.41376	2.61454	2.54486e-05	6.8153e-05					hypothetical protein
			PRL2021_RS10500	1.09192	4.24585	1.89531e-12	6.29463e-12	1.147	4.62862	3.38554e-16	1.91258e-15					hypothetical protein
			PRL2021_RS11980	1.07024	4.60469	3.72501e-15	1.40073e-14	1.04176	4.92072	1.48475e-17	9.06418e-17					IS4 family transposase IS1675
			PRL2021_RS07385	1.03076	3.46019	0.000924644	0.00164419	1.15922	3.8342	9.81499e-06	2.74844e-05					Transcriptional activatory protein AadR
			PRL2021_RS10320	1.01971	2.2448	0.00455138	0.00750319	1.26422	2.70456	1.52218e-05	4.20545e-05					hypothetical protein
			PRL2021_RS08645	1.01687	4.37683	5.0866e-07	1.25553e-06	1.06731	4.70498	2.34753e-09	9.16021e-09					hypothetical protein
			PRL2021_RS12225	1.01491	4.16706	2.07861e-06	4.88516e-06	1.05529	4.49142	4.92483e-08	1.74755e-07					hypothetical protein
			PRL2021_RS04165	-1.03084	3.26542	0.00244423	0.00416526	-1.00246	3.47597	0.00193144	0.00409169					hypothetical protein
			PRL2021_RS07590	-1.12385	3.60551	5.64869e-07	1.38927e-06	-1.00123	3.79924	5.68829e-08	2.00592e-07					Inner membrane transporter YjeM
			PRL2021_RS02045	-1.22116	10.9728	0	0	-1.17723	11.2126	0	0					50S ribosomal protein L10
			PRL2021_RS11375	-1.23419	5.7754	6.2169e-25	3.14999e-24	-1.08537	5.99578	1.4298e-22	1.04408e-21					hypothetical protein
			PRL2021_RS05300	-1.24844	8.25077	1.15869e-139	2.19668e-138	-1.08833	8.39617	2.98729e-153	1.14985e-151					Adenine phosphoribosyltransferase
			PRL2021_RS01980	-1.29619	7.48851	2.43237e-94	3.37417e-93	-1.01915	7.69879	7.70193e-85	1.71481e-83					hypothetical protein
			PRL2021_RS04430	-1.34808	9.94373	0	0	-1.06359	10.2501	0	0					50S ribosomal protein L21
			PRL2021_RS06390	-1.35448	6.86429	3.85959e-43	2.91713e-42	-1.02413	6.92645	2.46301e-48	3.54018e-47					Regulatory protein Spx
			PRL2021_RS04030	-1.39109	2.37007	0.000182166	0.000348258	-1.07248	2.66343	0.00164149	0.0035268					hypothetical protein
			PRL2021_RS10640	-1.42486	3.09315	6.11416e-07	1.49728e-06	-1.26774	3.27873	8.95388e-08	3.07164e-07					hypothetical protein
			PRL2021_RS00915	-1.46045	3.11708	1.0414e-06	2.50708e-06	-1.37352	3.31808	5.66374e-07	1.81415e-06					hypothetical protein
			PRL2021_RS06070	-1.4814	7.59319	2.36139e-117	3.75676e-116	-1.25698	7.74461	1.21436e-127	4.37748e-126					hypothetical protein
			PRL2021_RS10045	-1.48589	3.06738	1.40742e-05	3.0494e-05	-1.14424	3.28173	2.24296e-05	6.04961e-05					RNA pyrophosphohydrolase
			PRL2021_RS07410	-1.52608	4.58439	4.05445e-16	1.58759e-15	-1.18005	4.84133	2.5634e-13	1.25193e-12					hypothetical protein
			PRL2021_RS01015	-1.58368	8.23707	3.15752e-306	1.38141e-304	-1.19881	8.57421	4.02018e-242	2.60852e-240					Glutathione-regulated potassium-efflux system protein KefB
			PRL2021_RS04695	-1.60886	6.88885	1.45769e-109	2.21083e-108	-1.00606	7.25767	9.17786e-59	1.52138e-57					50S ribosomal protein L19
			PRL2021_RS10520	-1.82892	2.66978	2.78119e-09	7.9889e-09	-1.28927	3.09712	0.000336709	0.000786694					hypothetical protein
			PRL2021_RS10805	-1.9635	0.68217	0.015625	0.023857	-2.49426	0.788278	0.0078125	0.0150869					HTH-type transcriptional repressor SmtB
			PRL2021_RS02050	-2.17333	8.55766	0	0	-1.55391	8.96888	0	0					50S ribosomal protein L7/L12
			PRL2021_RS07300					2.08435	4.0851	7.71016e-28	6.76053e-27					Riboflavin synthase
			PRL2021_RS10685					1.67858	0.942896	0.0214844	0.0381478					hypothetical protein
			PRL2021_RS05605					1.67858	0.96142	0.0214844	0.0381478					hypothetical protein
			PRL2021_RS04970					1.67561	1.44417	0.00418091	0.00843236					hypothetical protein
			PRL2021_RS04040					1.53965	5.57816	3.61517e-33	3.53882e-32					Multiple sugar-binding protein
			PRL2021_RS08365					1.46476	1.3684	0.00738525	0.0143595					hypothetical protein
			PRL2021_RS05890					1.38049	3.4394	1.17249e-09	4.63084e-09					HTH-type transcriptional repressor YtrA
			PRL2021_RS04140					1.34461	2.65522	2.4904e-05	6.68523e-05					hypothetical protein
			PRL2021_RS05485					1.26858	2.08931	0.00371917	0.00754801					Tyrosine recombinase XerD
			PRL2021_RS07305					1.25501	5.64836	3.98576e-41	5.0852e-40					Riboflavin biosynthesis protein RibBA
			PRL2021_RS11980					1.24313	2.54032	0.000112221	0.000277922					hypothetical protein
			PRL2021_RS10785					1.14922	2.99828	1.91678e-05	5.22186e-05					IS4 family transposase IS1675
			PRL2021_RS08265					1.14241	1.62472	0.0192108	0.0344883					IS982 family transposase ISLh1
			PRL2021_RS09935					1.12182	4.15994	5.02296e-11	2.15229e-10					Putative transposase InsK for insertion sequence element IS150
			PRL2021_RS09585					1.07497	3.24263	0.00203114	0.0042989					IS4 family transposase IS1675
			PRL2021_RS11670					1.06394	4.24346	7.494e-07	2.35718e-06					hypothetical protein
			PRL2021_RS12350					1.05573	1.82036	0.0169005	0.030607					hypothetical protein
			PRL2021_RS03705					1.03016	4.6196	1.32687e-15	7.29617e-15					hypothetical protein
			PRL2021_RS08325					1.02041	1.68517	0.0266037	0.0464746					hypothetical protein
			PRL2021_RS07215					1.00084	3.24141	1.91997e-05	5.22186e-05					hypothetical protein
			PRL2021_RS08320					-1.02991	2.51926	0.0195205	0.0349338					hypothetical protein
			PRL2021_RS01150					-1.04134	5.08709	1.3301e-15	7.2963e-15					Transcription elongation factor GreA
			PRL2021_RS01855					-1.15731	2.82427	0.000621043	0.00140757					hypothetical protein
			PRL2021_RS02700					-1.24583	2.12015	0.012541	0.0232304					hypothetical protein
			PRL2021_RS11095					-1.38942	1.86857	0.00661075	0.01292					hypothetical protein
			PRL2021_RS08040					-1.40173	1.68466	0.0118179	0.021966					hypothetical protein
			PRL2021_RS03455					-1.40364	2.27831	0.00293506	0.00605405					hypothetical protein
			PRL2021_RS08440					-1.55223	1.64361	0.00442505	0.00890105					hypothetical protein
			PRL2021_RS04400					-1.60023	2.93698	7.51304e-07	2.35965e-06					hypothetical protein
			PRL2021_RS07450					-1.8803	1.86141	0.000277162	0.00065566					hypothetical protein
			PRL2021_RS05390					1.22607	1.46315	0.0212708	0.0378573	1.48489	1.56104	0.00249392	0.00628889	hypothetical protein
			PRL2021_RS09565					1.01157	2.12916	0.00522288	0.0104137	1.45	2.373	9.26355e-06	3.43145e-05	putative oxidoreductase/MSMEI_2347
			PRL2021_RS11895	3.20058	3.55817	3.15544e-30	1.84068e-29	2.79164	3.49137	1.01517e-22	7.46101e-22	1.34749	2.22741	3.84591e-05	0.000131108	hypothetical protein
			PRL2021_RS10290	2.93373	2.75953	3.10862e-15	1.17477e-14	2.46337	2.6633	1.31259e-10	5.48965e-10	1.90392	2.15982	9.43038e-07	3.97373e-06	hypothetical protein
			PRL2021_RS09520	2.30006	3.80753	4.23392e-24	2.10769e-23	1.67215	3.58412	2.9899e-13	1.44778e-12	1.34122	3.18831	4.59076e-09	2.41468e-08	hypothetical protein
			PRL2021_RS06760	2.29695	4.8606	1.63487e-24	8.2286e-24	1.64417	4.79432	2.27988e-13	1.11586e-12	1.23727	4.29485	6.61323e-06	2.51125e-05	Segregation and condensation protein B
			PRL2021_RS10375	2.22107	3.22333	5.24923e-16	2.03788e-15	1.85781	3.16997	5.74776e-11	2.45822e-10	1.30986	2.74974	1.65252e-06	6.75002e-06	Adaptive-response sensory-kinase SasA
			PRL2021_RS00145	2.00086	1.2092	0.000976562	0.00173298	1.73196	1.31731	0.0129395	0.0239296	1.88077	1.34285	0.000855446	0.00235351	hypothetical protein
			PRL2021_RS02735	1.86346	4.54042	1.95437e-31	1.17314e-30	1.73397	4.68182	9.53032e-31	8.98064e-30	1.21059	4.12385	7.43755e-15	5.93695e-14	N-acetylmuramic acid 6-phosphate etherase
			PRL2021_RS11655	1.82957	3.09184	1.32804e-11	4.25533e-11	1.45622	3.10952	6.02754e-08	2.12225e-07	1.10308	2.8261	8.14003e-06	3.05016e-05	hypothetical protein
			PRL2021_RS05775	1.67737	3.26133	3.27647e-06	7.57517e-06	1.431	3.41793	1.38159e-05	3.82634e-05	1.06325	3.04302	0.005573	0.0129447	CRISPR-associated endonuclease Cas1
			PRL2021_RS01800	1.66719	4.33213	3.95415e-24	1.97274e-23	1.30041	4.60502	6.33933e-20	4.32331e-19	1.29252	4.38783	3.91534e-19	4.03458e-18	L-ribulose-5-phosphate 4-epimerase
			PRL2021_RS08555	1.59157	2.28538	7.42753e-06	1.65501e-05	1.26788	2.24808	0.000324063	0.000760277	1.1567	2.07325	0.00106502	0.00287973	Tyrosine recombinase XerC
			PRL2021_RS09025	1.57693	3.70049	9.68588e-06	2.12492e-05	1.18042	3.80614	0.000717191	0.00161261	1.27871	3.65293	0.000535676	0.00153137	hypothetical protein
			PRL2021_RS07270	1.54134	2.80993	1.03258e-08	2.87179e-08	1.49087	2.92505	2.71685e-08	9.88778e-08	1.13827	2.5396	4.71044e-05	0.000159144	Fatty acid metabolism regulator protein
			PRL2021_RS05025	1.48582	2.20287	3.85582e-05	8.00363e-05	1.13083	2.34053	0.000195126	0.000470914	1.48262	2.3684	5.6141e-06	2.14623e-05	hypothetical protein
			PRL2021_RS06920	1.38044	3.07473	0.000449648	0.00082696	1.37835	3.45038	5.31176e-05	0.000136924	1.21253	3.21255	0.000505034	0.00145109	hypothetical protein
			PRL2021_RS08340	1.36653	4.32157	6.14082e-11	1.91113e-10	1.28797	4.44619	2.38648e-09	9.29624e-09	1.059	4.29503	2.55971e-08	1.26424e-07	hypothetical protein
			PRL2021_RS03060	1.35808	3.93113	1.6602e-13	5.78399e-13	1.52973	4.40406	4.65011e-21	3.28984e-20	1.43646	4.2264	2.45498e-21	2.86879e-20	hypothetical protein
			PRL2021_RS11640	1.20598	3.17667	4.30284e-07	1.06866e-06	1.21862	3.6548	4.38578e-10	1.77859e-09	1.36933	3.52391	2.16223e-11	1.40452e-10	hypothetical protein
			PRL2021_RS00880	1.17381	3.36085	0.000610259	0.00110625	1.13813	3.64536	9.18203e-05	0.000231179	1.06631	3.53438	0.000241696	0.000731541	hypothetical protein
			PRL2021_RS02915	1.12753	6.79819	4.23203e-48	3.56587e-47	1.30869	7.23183	1.62848e-80	3.45634e-79	1.13322	7.01961	4.97433e-61	1.46452e-59	hypothetical protein
			PRL2021_RS05640	-1.35925	2.27739	0.000821395	0.00146793	-1.00836	2.58911	0.0195205	0.0349338	-1.01641	2.50927	0.0144538	0.0301999	hypothetical protein
			PRL2021_RS01955	-1.74882	13.3889	0	0	-1.46707	13.4601	0	0	-1.444	13.4443	0	0	hypothetical protein
			PRL2021_RS10050	-2.10678	7.91132	0	0	-1.79303	8.13789	0	0	-1.10611	8.33941	7.21247e-190	6.81278e-188	hypothetical protein
			PRL2021_RS07850	-2.12133	6.26798	1.87372e-108	2.76799e-107	-1.79582	6.45919	7.44941e-114	2.38276e-112	-1.15364	6.69476	7.28675e-58	2.09102e-56	hypothetical protein
			PRL2021_RS11810	-2.18076	5.92401	5.43253e-101	7.6764e-100	-1.07616	6.44399	6.61176e-36	7.0165e-35	-1.51121	6.31255	3.86728e-68	1.28928e-66	Guanine/hypoxanthine permease PbuG
			PRL2021_RS11810	-2.31929	4.91973	1.84681e-51	1.64764e-50	-1.34144	5.39769	2.30906e-24	1.78363e-23	-1.15442	5.43692	7.9803e-20	8.49359e-19	Guanine/hypoxanthine permease PbuG
		Lactobacillus gasseri	LGAS_RS09355	2.20097	8.79025	0	0	1.65153	8.14039	7.98709237957683e-314	9.61113449675581e-312	2.18166	8.68088	0	0	hypothetical protein
			LGAS_RS00245	1.12185	2.77542	0.000149097	0.000481598	1.07404	2.61064	0.00133526	0.0046349	1.08332	2.53508	0.00105273	0.00296904	Demethylmenaquinone methyltransferase
			LGAS_RS05130	-1.99109	1.5071	0.000116167	0.000381991	-1.01037	1.68081	0.0094753	0.0273647	-2.12167	1.44601	0.000103716	0.00033134	Purine nucleoside phosphorylase DeoD-type
			LGAS_RS06070					2.02144	1.81783	2.4904e-05	0.000130872					Cell shape-determining protein Mbl
			LGAS_RS06490					1.20706	2.86846	2.76079e-05	0.000140372					Galactokinase
			LGAS_RS04810					1.05313	3.10145	2.663e-05	0.000137334					Cadmium-transporting ATPase
			LGAS_RS00810					1.03028	4.28491	4.74626e-09	3.49674e-08					hypothetical protein
			LGAS_RS00145					-1.06994	6.47563	1.9456e-39	4.68242e-38					hypothetical protein
			LGAS_RS05790					-1.26448	2.09671	0.00223255	0.00726082					Ribosomal RNA small subunit methyltransferase D
			LGAS_RS01815					-1.30534	2.76865	4.60624e-05	0.000230952					Recombination protein RecR
			LGAS_RS05740					-2.31044	1.24657	0.00151372	0.00515521					Elongation factor Tu
			LGAS_RS06850	1.31989	1.87774	0.00318525	0.00830441	1.15414	1.68251	0.0115078	0.0319562					tRNA (guanosine(18)-2'-O)-methyltransferase
			LGAS_RS06410	-2.00726	1.6435	4.19342e-05	0.000144396	-2.26048	1.62787	0.000294077	0.00119283					Enolase 2
			LGAS_RS00920	1.45757	2.19499	0.000130839	0.000426394					1.14385	1.85601	0.00308768	0.00813614	putative HTH-type transcriptional regulator YydK
			LGAS_RS00160	1.25602	11.8547	0	0					1.09733	11.6658	0	0	hypothetical protein
			LGAS_RS09265	1.25405	1.66371	0.0137182	0.0316907					1.58168	1.77577	0.000106045	0.000335808	hypothetical protein
			LGAS_RS00360	1.18565	1.88087	0.00548634	0.0138105					1.10815	1.63197	0.0200739	0.0464305	HTH-type transcriptional activator RhaS
			LGAS_RS01700	1.12374	3.42007	7.20485e-07	2.79763e-06					3.27444	5.64624	3.15909e-112	7.60288e-111	hypothetical protein
			LGAS_RS09215	1.00246	4.39252	4.39175e-10	2.10919e-09					1.15246	4.22983	1.54776e-10	7.76031e-10	hypothetical protein
			LGAS_RS06095	-1.13145	3.53815	1.57407e-07	6.52882e-07					-1.04731	3.40132	5.44447e-06	1.90821e-05	ATP synthase subunit alpha
			LGAS_RS00275	-1.39938	4.19987	4.38978e-16	2.96716e-15					-1.05685	4.10588	5.97801e-10	2.83956e-09	hypothetical protein
			LGAS_RS05710	-1.43739	3.6345	1.04918e-11	5.89157e-11					-1.17682	3.59949	8.37168e-07	3.08385e-06	hypothetical protein
			LGAS_RS00805	-1.78046	7.32904	3.65322e-199	1.66678e-197					-1.00258	7.3456	5.94678e-66	8.58715e-65	hypothetical protein
			LGAS_RS09120	-1.84016	4.2363	1.24647e-25	1.08324e-24					-1.20066	4.24452	6.41838e-12	3.35802e-11	hypothetical protein
			LGAS_RS00800	-2.48526	5.65763	8.98242e-106	2.34185e-104					-1.22122	5.72915	4.01252e-34	3.36865e-33	hypothetical protein
			LGAS_RS07585									2.35253	0.767105	0.00234985	0.00633058	Inositol 2-dehydrogenase/D-chiro-inositol 3-dehydrogenase
			LGAS_RS04095									1.5831	2.35865	1.10973e-06	4.00611e-06	hypothetical protein
			LGAS_RS06370									1.57079	1.30211	0.012541	0.0305898	Uracil-DNA glycosylase
			LGAS_RS00895									1.50881	4.97091	1.29638e-29	1.01737e-28	Transcription elongation factor GreA
			LGAS_RS09180									1.22076	8.00904	2.37773e-175	7.80329e-174	hypothetical protein
			LGAS_RS06465									1.15853	1.90547	0.0055152	0.013923	UvrABC system protein A
			LGAS_RS09210									1.08138	5.20747	1.1364e-19	7.88926e-19	hypothetical protein
			LGAS_RS09100									1.0718	3.14265	5.10327e-05	0.000165971	Putative D-alanyl-D-alanine carboxypeptidase
			LGAS_RS00100									1.05572	3.65935	5.7512e-08	2.41417e-07	hypothetical protein
			LGAS_RS01470									-1.02892	6.71764	5.03171e-50	5.6764e-49	30S ribosomal protein S17
			LGAS_RS01460									-1.22594	4.16924	3.90461e-13	2.16856e-12	50S ribosomal protein L16
			LGAS_RS07375									-1.281	2.633	2.77136e-05	9.17854e-05	Putative HMP/thiamine import ATP-binding protein YkoD
			LGAS_RS06450									-1.44893	1.64265	0.00119324	0.00333923	Putative gluconeogenesis factor
			LGAS_RS06225	2.57078	0.715741	0.00418091
			LGAS_RS01065	2.06062	0.765124	0.0127258
			LGAS_RS07095	1.96371	0.716715	0.0212708
			LGAS_RS05685	1.77529	0.857524	0.0192108
			LGAS_RS05630	1.69911	1.61319	0.000940674
			LGAS_RS01600	1.46114	1.78721	0.00071727
			LGAS_RS00285	-1.06063	5.27711	1.871e-20
			LGAS_RS09125	-1.09691	5.19054	1.74502e-20
			LGAS_RS00155	-1.12574	8.05841	2.5341e-154
			LGAS_RS05820	-1.12606	2.53359	0.000437922
			LGAS_RS09225	-1.17859	2.38825	0.000752126
			LGAS_RS05300	-1.2325	1.41729	0.0166738
			LGAS_RS00280	-1.29493	5.43943	3.6734e-32
			LGAS_RS01060	-1.38739	1.28777	0.0200616
			LGAS_RS07325	-1.49169	0.949871	0.0169005
			LGAS_RS06205	-1.52085	1.66872	0.00126003
			LGAS_RS05910	-2.88447	0.32198	0.0117188
		Lactobacillus iners	G6Z82_RS03265	2.61824	6.74361	1.35472e-86	5.7866e-85	4.54482	8.39626	0	0	3.53608	7.38158	6.03836e-204	1.80396e-201	hypothetical protein
			G6Z82_RS01140	-1.09011	2.51779	0.00592461	0.01286	-1.40904	2.34154	0.00293506	0.0062194	-2.71202	2.37084	0.000277162	0.00074934	hypothetical protein
			G6Z82_RS04710	-1.17752	7.48739	9.56612e-47	2.00721e-45	-1.17705	7.47262	1.43597e-58	3.23228e-57	-1.1773	7.4199	3.44728e-49	9.58023e-48	hypothetical protein
			G6Z82_RS03905	-1.2681	5.80461	2.05549e-16	1.63891e-15	-1.4949	5.68546	2.16796e-27	2.10275e-26	-1.16771	5.74868	1.77755e-16	1.45491e-15	Regulatory protein RecX
			G6Z82_RS01205	-1.36277	6.13354	6.61748e-25	7.32825e-24	-1.52806	6.07965	2.81427e-34	3.35743e-33	-1.10603	6.13209	2.32039e-20	2.33014e-19	hypothetical protein
			G6Z82_RS04755	-1.36724	7.31777	3.67703e-55	8.62299e-54	-1.10503	7.37253	1.02755e-51	2.04311e-50	-1.18619	7.30476	1.80873e-47	4.69876e-46	hypothetical protein
			G6Z82_RS04705	-1.36897	4.99105	8.05622e-14	5.23654e-13	-1.33095	5.01625	1.03234e-13	5.75505e-13	-1.57509	4.92737	4.22616e-15	3.27939e-14	hypothetical protein
			G6Z82_RS04495	-1.38822	5.95995	1.88275e-31	2.58823e-30	-3.06022	5.79058	3.48876e-67	8.85551e-66	-2.8063	5.7958	1.37773e-48	3.74179e-47	hypothetical protein
			G6Z82_RS01800	-1.54497	6.01627	2.66349e-29	3.4253e-28	-1.10382	6.09333	9.91657e-24	8.33131e-23	-1.51506	5.98517	7.63318e-28	1.12613e-26	hypothetical protein
			G6Z82_RS03980	-1.58086	3.27626	5.70381e-05	0.000173141	-1.99935	3.08515	4.58883e-07	1.57313e-06	-2.5691	3.13215	1.7717e-07	7.50773e-07	hypothetical protein
			G6Z82_RS04445	-1.61216	4.01241	8.1872e-07	3.10854e-06	-1.09797	4.0172	2.78788e-06	8.8456e-06	-1.31783	4.01328	3.30289e-06	1.21445e-05	Response regulator protein GraR
			G6Z82_RS04630	-1.71549	6.48972	4.06543e-45	8.24111e-44	-1.84452	6.46324	7.49462e-58	1.62565e-56	-1.94788	6.41365	9.42491e-50	2.68161e-48	hypothetical protein
			G6Z82_RS03675	-1.82561	4.81962	4.78375e-16	3.73945e-15	-1.87256	4.76816	1.92457e-19	1.4261e-18	-1.33112	4.86387	4.47836e-12	2.92439e-11	50S ribosomal protein L33 1
			G6Z82_RS06135	-1.87774	7.58136	6.44534e-87	2.85505e-85	-1.20668	7.63572	2.23761e-75	6.67367e-74	-2.18522	7.43947	7.43474e-115	6.34608e-113	PTS system mannose-specific EIIAB component
			G6Z82_RS02915	-1.90625	5.59716	6.4013e-25	7.1551e-24	-1.55604	5.59312	5.12544e-27	4.81468e-26	-1.84448	5.52631	2.02783e-26	2.88483e-25	Phosphopantetheine adenylyltransferase
			G6Z82_RS02385	-1.93462	6.00543	1.03088e-32	1.52213e-31	-1.72428	5.97854	5.04687e-39	7.08343e-38	-2.12838	5.90392	2.028e-38	4.25168e-37	Cold shock-like protein CspG
			G6Z82_RS01925	-2.23873	4.56761	1.55583e-16	1.26584e-15	-2.59389	4.43339	9.87492e-25	8.40655e-24	-2.18055	4.52577	9.10624e-17	7.55692e-16	hypothetical protein
			G6Z82_RS02105	-2.25992	3.31621	7.28843e-07	2.81192e-06	-1.57658	3.26887	1.10973e-06	3.64711e-06	-1.69054	3.35036	5.37832e-06	1.90715e-05	hypothetical protein
			G6Z82_RS06685	-2.66626	5.34995	6.80653e-35	1.04367e-33	-2.38057	5.34967	2.98951e-38	4.0994e-37	-2.32653	5.34753	2.93821e-30	4.68155e-29	hypothetical protein
			G6Z82_RS01300	-2.97421	4.84645	1.53783e-26	1.87678e-25	-2.05683	4.84847	1.37521e-26	1.2429e-25	-2.21354	4.86678	3.4733e-21	3.70588e-20	hypothetical protein
			G6Z82_RS04505	-5.01859	4.31633	1.27359e-25	1.49334e-24	-3.81965	4.25327	2.20851e-29	2.27134e-28	-4.2924	4.29593	1.37648e-24	1.74989e-23	hypothetical protein
			G6Z82_RS04955					1.8185	3.03295	0.000336709	0.00083861	2.89632	3.72496	3.48585e-10	1.88488e-09	hypothetical protein
			G6Z82_RS03560					1.49488	6.0662	2.79422e-26	2.48769e-25	1.07999	5.7944	1.83677e-09	9.18385e-09	hypothetical protein
			G6Z82_RS05880					-1.06774	8.78073	2.88638e-126	1.5652e-124	-1.38616	8.6446	2.99261e-149	5.10881e-147	50S ribosomal protein L16
			G6Z82_RS04585					-1.74101	1.76368	0.0118179	0.0220638	-4.96489	1.85023	0.000244141	0.00066913	hypothetical protein
			G6Z82_RS03000					1.07566	7.6845	5.62826e-49	1.0658e-47					hypothetical protein
			G6Z82_RS01730					-1.01829	5.13406	1.73945e-10	7.71436e-10					Carbamoyl-phosphate synthase small chain
			G6Z82_RS03440					-1.0451	4.14525	2.0566e-06	6.59016e-06					hypothetical protein
			G6Z82_RS03040					-1.08419	3.27396	0.0105821	0.0200388					hypothetical protein
			G6Z82_RS05675					-1.08617	5.68646	4.16821e-17	2.74733e-16					Mini-ribonuclease 3
			G6Z82_RS03190					-1.08819	7.74918	2.99535e-63	7.1469e-62					ATP-dependent protease subunit HslV
			G6Z82_RS04300					-1.11436	3.3751	0.000377792	0.00093121					hypothetical protein
			G6Z82_RS03650					-1.19959	5.15455	7.65123e-12	3.78752e-11					hypothetical protein
			G6Z82_RS06590					-1.21823	9.59739	1.20474e-271	2.39542e-269					hypothetical protein
			G6Z82_RS06670					-1.30854	1.88118	0.0169005	0.0308293					hypothetical protein
			G6Z82_RS05255					-1.34631	2.27839	0.00700037	0.0137812					hypothetical protein
			G6Z82_RS06575					-1.45153	8.49385	2.28778e-161	1.94951e-159					hypothetical protein
			G6Z82_RS02515					-1.46936	4.34589	1.66324e-10	7.40391e-10					Exodeoxyribonuclease 7 small subunit
			G6Z82_RS06575					-2.0434	4.52287	1.05248e-19	7.94692e-19					hypothetical protein
			G6Z82_RS01770	-1.00184	8.73279	3.89805e-89	1.7931e-87	-1.29408	8.66907	1.33536e-149	8.85048e-148					10 kDa chaperonin
			G6Z82_RS04815	-1.02832	6.5048	7.77361e-24	8.3011e-23	-1.09869	6.51257	2.2949e-28	2.32018e-27					Glutamyl-tRNA(Gln) amidotransferase subunit C
			G6Z82_RS04500	-1.30603	5.19128	5.1348e-14	3.39294e-13	-1.51031	5.12823	8.91963e-19	6.25948e-18					hypothetical protein
			G6Z82_RS01305	-1.33436	8.28739	3.3985e-102	1.69359e-100	-1.29471	8.29062	3.48043e-123	1.80528e-121					Phosphocarrier protein HPr
			G6Z82_RS02675	-1.07156	5.30109	3.93805e-10	2.00422e-09					-2.03457	5.04618	5.26395e-21	5.51791e-20	Ribosome-binding factor A
			G6Z82_RS03950									1.17064	3.81967	8.71548e-05	0.000252791	hypothetical protein
			G6Z82_RS06585									1.14724	7.63706	3.68729e-47	9.37513e-46	hypothetical protein
			G6Z82_RS03660									-1.00583	6.18856	1.55888e-18	1.45536e-17	hypothetical protein
			G6Z82_RS00365									-1.31145	3.3442	0.000234446	0.000644052	hypothetical protein
			G6Z82_RS04950									-1.32637	8.06554	2.57477e-77	1.23074e-75	hypothetical protein
			G6Z82_RS01160									-2.39767	2.0925	0.00234985	0.00525857	hypothetical protein
			G6Z82_RS02665	1.11186	6.08062	2.80997e-14	1.91931e-13									putative ribosomal protein YlxQ
			G6Z82_RS06135	-1.06174	5.06779	4.19233e-09	2.01367e-08									hypothetical protein
			G6Z82_RS03515	-1.1242	7.4979	6.64871e-42	1.22336e-40									putative protein YqeY
			G6Z82_RS05940	-1.21878	5.85778	7.12608e-15	5.13421e-14									Protein Veg
			G6Z82_RS02185	-1.41266	2.37002	0.0226558	0.0435633									hypothetical protein
			G6Z82_RS00495	-1.48847	4.69777	2.07387e-11	1.14302e-10									hypothetical protein
			G6Z82_RS00195	-1.8018	1.71626	0.0224609	0.0432581									hypothetical protein
		Lactobacillus jensenii	BUE77_RS06030	1.32292	2.88828	0.00156279	0.00854853	1.45041	3.02582	0.000109926	0.000322176	1.92904	3.20611	7.83662e-08	3.14465e-07	hypothetical protein
			BUE77_RS00245					1.54399	1.86242	0.013531	0.0279533	1.61829	1.82501	0.00935531	0.0186513	hypothetical protein
			BUE77_RS07615					1.11602	3.06015	0.000312839	0.000871224	1.08413	2.8735	0.00306532	0.00683935	Bacitracin export ATP-binding protein BceA
			BUE77_RS01915					1.01259	9.24006	1.90651e-197	4.27058e-195	1.20117	9.17167	3.18775e-226	7.16332e-224	30S ribosomal protein S17
			BUE77_RS07210					-1.04877	3.35774	3.17761e-05	0.000103157	-1.21473	3.329	1.01128e-05	3.27927e-05	Glutamyl-tRNA(Gln) amidotransferase subunit C
			BUE77_RS00690					-1.12675	3.82374	3.18376e-07	1.33838e-06	-1.54922	3.72312	1.59209e-09	7.15531e-09	hypothetical protein
			BUE77_RS01715					-1.17335	3.59755	7.494e-07	2.97483e-06	-1.29239	3.59098	3.18106e-07	1.18014e-06	hypothetical protein
			BUE77_RS00820					-1.249	5.36899	4.36777e-24	5.66005e-23	-1.78502	5.27102	3.99538e-30	5.10953e-29	50S ribosomal protein L34
			BUE77_RS06275					-1.28622	1.90658	0.013853	0.0285058	-1.57678	1.91363	0.00813006	0.0164378	putative protein YqgQ
			BUE77_RS06985					-1.29714	3.94366	1.1471e-09	5.9166e-09	-1.27278	4.01596	7.45396e-07	2.65875e-06	putative protein YslB
			BUE77_RS04595					-1.30735	3.39704	5.43242e-07	2.19537e-06	-1.6423	3.36609	2.45191e-07	9.29363e-07	Acetyltransferase
			BUE77_RS06120					-1.63915	4.18495	3.5647e-17	3.19397e-16	-1.50903	4.29018	1.11343e-12	6.27752e-12	hypothetical protein
			BUE77_RS05905					-3.1644	0.526267	0.0078125	0.0170613	-4.43011	0.715507	0.015625	0.0297196	hypothetical protein
			BUE77_RS04745					1.00297	3.25881	0.00385411	0.00893971					hypothetical protein
			BUE77_RS05455					-1.04337	8.18146	3.33117e-109	2.48727e-107					DNA-binding protein HU
			BUE77_RS01720					-1.05153	3.33897	4.41003e-05	0.000138576					hypothetical protein
			BUE77_RS05080					-1.08433	2.49213	0.00185823	0.00455266					hypothetical protein
			BUE77_RS04140					-1.11849	2.01881	0.0137182	0.0282656					hypothetical protein
			BUE77_RS02160					-1.12511	3.18806	1.63569e-05	5.5156e-05					hypothetical protein
			BUE77_RS05345					-1.2802	7.43756	6.64227e-93	4.0058e-91					hypothetical protein
			BUE77_RS04760									1.17648	5.31329	4.61852e-15	3.118e-14	hypothetical protein
			BUE77_RS05900									1.13055	6.09979	1.54829e-25	1.70312e-24	hypothetical protein
			BUE77_RS02150									1.07733	13.9051	0	0	hypothetical protein
			BUE77_RS07295									-1.02543	4.48399	4.57994e-09	2.018e-08	N-acetylglucosaminyldiphosphoundecaprenol N-acetyl-beta-D-mannosaminyltransferase
			BUE77_RS06375									-1.02729	5.77722	2.20029e-17	1.68013e-16	hypothetical protein
			BUE77_RS00505									-1.04437	4.46751	6.78406e-08	2.74327e-07	Ribosomal RNA large subunit methyltransferase H
			BUE77_RS08380									-1.0568	4.10613	3.41847e-06	1.15392e-05	hypothetical protein
			BUE77_RS04890									-1.07684	3.0865	0.000221964	0.000601518	hypothetical protein
			BUE77_RS01495									-1.0861	6.67709	1.06254e-31	1.46612e-30	Protein Veg
			BUE77_RS08455									-1.10315	3.96287	5.26904e-06	1.74856e-05	hypothetical protein
			BUE77_RS06385									-1.11308	5.2144	2.97791e-14	1.93564e-13	Ribosomal silencing factor RsfS
			BUE77_RS02695									-1.13711	7.2623	1.24078e-50	2.71075e-49	Adenine deaminase
			BUE77_RS07100									-1.18209	3.75227	1.73938e-06	5.9739e-06	hypothetical protein
			BUE77_RS04685									-1.21081	6.78989	4.71511e-46	9.38845e-45	DNA protection during starvation protein
			BUE77_RS02860									-1.25112	4.28947	7.56645e-09	3.28451e-08	Hypoxanthine-guanine phosphoribosyltransferase
			BUE77_RS01045									-1.25131	2.83964	0.000914391	0.00225445	hypothetical protein
			BUE77_RS00805									-1.28142	4.35548	3.09423e-10	1.46603e-09	hypothetical protein
			BUE77_RS07310									-1.32489	4.2771	1.02992e-09	4.68226e-09	Glycerol-3-phosphate cytidylyltransferase
			BUE77_RS03420									-1.33166	4.1232	8.02459e-11	3.9323e-10	Transcriptional repressor CopY
			BUE77_RS03915									-1.40479	2.90663	5.06227e-05	0.000150244	hypothetical protein
			BUE77_RS02360									-1.46968	4.89067	3.11492e-17	2.34439e-16	hypothetical protein
			BUE77_RS06795									-1.57876	2.1286	0.00119324	0.0028656	CRISPR-associated endoribonuclease Cas2
			BUE77_RS02890									-1.62157	3.04354	5.2044e-07	1.88196e-06	hypothetical protein
			BUE77_RS04975									-1.65031	1.72301	0.00935531	0.0186513	hypothetical protein
			BUE77_RS00085									-1.98349	4.40751	3.47103e-22	3.32923e-21	hypothetical protein
			BUE77_RS00570									-2.24159	1.53442	0.00148964	0.00352361	hypothetical protein
			BUE77_RS01590									-2.4718	1.66936	0.000533521	0.00136682	hypothetical protein
			BUE77_RS03175	2.79506	1.09734	0.0117188	0.0474244									ComF operon protein 1
			BUE77_RS05220	1.27898	2.48702	0.00260217	0.0129944									hypothetical protein
			BUE77_RS07350	-1.6602	1.97385	0.0021024	0.0109131									Quaternary ammonium compound-resistance protein QacC

## Sheet: Table S4
Table S4: COG classification of upregulated and downregulated genes in lactobacillus strains when exposed to hormones respect to the control.
	Codice	Descrizione	L. crispatus_DRSP	%	L. crispatus_EE	%	L. crispatus_DRSP/EE	%	L. gasseri_DRSP	%	L. gasseri_EE	%	L. gasseri_DRSP/EE	%	L. jensenii_DRSP	%	L. jensenii_EE	%	L. jensenii_DRSP/EE	%	L. iners_DRSP	%	L.iners_EE	%	L.iners_DRSP/EE	%
	J	Translation, ribosomal structure and biogenesis	10	0.0552486	2	0.0215054	1	0.030303	1	0.0666667	1	0.142857	0	0	0	0	1	0.142857	1	0.0714286	1	0.5	0	0	0	0
	A	RNA processing and modification	0	0	0	0	0	0	0	0	0	0	0	0	0	0	0	0	0	0	0	0	0	0	0	0
	K	Transcription	22	0.121547	11	0.11828	4	0.121212	4	0.266667	0	0	5	0.294118	0	0	0	0	0	0	0	0	0	0	0	0
	L	Replication, recombination and repair	25	0.138122	16	0.172043	3	0.0909091	0	0	2	0.285714	2	0.117647	1	0.2	0	0	0	0	0	0	0	0	0	0
	B	Chromatin structure and dynamics	0	0	0	0	0	0	0	0	0	0	0	0	0	0	0	0	0	0	0	0	0	0	0	0
	D	Cell cycle control, cell division, chromosome partitioning	5	0.0276243	3	0.0322581	2	0.0606061	0	0	0	0	0	0	0	0	0	0	0	0	0	0	0	0	0	0
	Y	Nuclear structure	0	0	0	0	0	0	0	0	0	0	0	0	0	0	0	0	0	0	0	0	0	0	0	0
	V	Defense mechanisms	5	0.0276243	3	0.0322581	0	0	0	0	0	0	1	0.0588235	0	0	1	0.142857	1	0.0714286	0	0	0	0	0	0
	T	Signal transduction mechanisms	2	0.0110497	1	0.0107527	1	0.030303	0	0	0	0	0	0	0	0	0	0	0	0	0	0	0	0	0	0
	M	Cell wall/membrane/envelope biogenesis	8	0.0441989	5	0.0537634	1	0.030303	2	0.133333	0	0	0	0	0	0	1	0.142857	1	0.0714286	0	0	0	0	0	0
	N	Cell motility	1	0.00552486	1	0.0107527	0	0	0	0	0	0	0	0	0	0	0	0	0	0	0	0	0	0	0	0
	Z	Cytoskeleton	0	0	0	0	0	0	0	0	0	0	0	0	0	0	0	0	0	0	0	0	0	0	0	0
	W	Extracellular structures	0	0	0	0	0	0	0	0	0	0	0	0	0	0	0	0	0	0	0	0	0	0	0	0
	U	Intracellular trafficking, secretion, and vesicular transport	0	0	0	0	0	0	0	0	0	0	0	0	0	0	0	0	0	0	0	0	0	0	0	0
	O	Post translational modification, protein turnover, chaperones	3	0.0165746	1	0.0107527	0	0	0	0	0	0	0	0	0	0	0	0	0	0	0	0	0	0	0	0
	X	nan	0	0	0	0	0	0	0	0	0	0	0	0	0	0	0	0	0	0	0	0	0	0	0	0
	C	Energy production and conversion	2	0.0110497	1	0.0107527	0	0	0	0	0	0	0	0	0	0	0	0	0	0	0	0	0	0	0	0
	G	Carbohydrate transport and metabolism	8	0.0441989	4	0.0430108	2	0.0606061	0	0	0	0	1	0.0588235	0	0	0	0	0	0	0	0	0	0	0	0
	E	Amino acid transport and metabolism	9	0.0497238	0	0	1	0.030303	0	0	0	0	0	0	0	0	0	0	2	0.142857	0	0	0	0	0	0
	F	Nucleotide transport and metabolism	5	0.0276243	1	0.0107527	0	0	1	0.0666667	1	0.142857	0	0	0	0	0	0	0	0	0	0	0	0	0	0
	H	Coenzyme transport and metabolism	3	0.0165746	3	0.0322581	0	0	1	0.0666667	1	0.142857	1	0.0588235	0	0	0	0	0	0	0	0	0	0	0	0
	I	Lipid transport and metabolism	1	0.00552486	0	0	0	0	0	0	0	0	0	0	0	0	0	0	0	0	0	0	0	0	0	0
	P	Inorganic ion transport and metabolism	5	0.0276243	0	0	1	0.030303	0	0	1	0.142857	0	0	0	0	0	0	0	0	0	0	0	0	0	0
	Q	Secondary metabolites biosynthesis, transport and catabolism	2	0.0110497	0	0	0	0	0	0	0	0	0	0	0	0	0	0	0	0	0	0	0	0	0	0
	R	General function prediction only	0	0	0	0	0	0	0	0	0	0	0	0	0	0	0	0	0	0	0	0	0	0	0	0
	S	Function unknown	59	0.325967	39	0.419355	17	0.515152	6	0.4	2	0.285714	7	0.411765	4	0.8	4	0.571429	9	0.642857	1	0.5	4	1	5	1
	Codice	Descrizione	L. crispatus_DRSP	%	L. crispatus_EE	%	L. crispatus_DRSP/EE	%	L. gasseri_DRSP	%	L. gasseri_EE	%	L. gasseri_DRSP/EE	%	L. jensenii_DRSP	%	L. jensenii_EE	%	L. jensenii_DRSP/EE	%	L. iners_DRSP	%	L.iners_EE	%	L.iners_DRSP/EE	%
	J	Translation, ribosomal structure and biogenesis	13	0.0902778	5	0.142857	0	0	1	0.0526316	1	0.166667	2	0.181818	0	0	3	0.1875	4	0.121212	3	0.0967742	4	0.1	3	0.111111
	A	RNA processing and modification	0	0	0	0	0	0	0	0	0	0	0	0	0	0	0	0	0	0	0	0	0	0	0	0
	K	Transcription	9	0.0625	3	0.0857143	1	0.0526316	0	0	0	0	0	0	0	0	0	0	2	0.0606061	3	0.0967742	4	0.1	3	0.111111
	L	Replication, recombination and repair	9	0.0625	2	0.0571429	2	0.105263	0	0	2	0.333333	0	0	0	0	2	0.125	2	0.0606061	1	0.0322581	3	0.075	2	0.0740741
	B	Chromatin structure and dynamics	0	0	0	0	0	0	0	0	0	0	0	0	0	0	0	0	0	0	0	0	0	0	0	0
	D	Cell cycle control, cell division, chromosome partitioning	0	0	0	0	0	0	1	0.0526316	0	0	0	0	0	0	1	0.0625	2	0.0606061	0	0	0	0	0	0
	Y	Nuclear structure	0	0	0	0	0	0	0	0	0	0	0	0	0	0	0	0	0	0	0	0	0	0	0	0
	V	Defense mechanisms	2	0.0138889	0	0	3	0.157895	0	0	0	0	0	0	0	0	0	0	0	0	0	0	0	0	0	0
	T	Signal transduction mechanisms	4	0.0277778	0	0	0	0	0	0	0	0	0	0	0	0	0	0	0	0	0	0	0	0	0	0
	M	Cell wall/membrane/envelope biogenesis	5	0.0347222	1	0.0285714	0	0	3	0.157895	0	0	0	0	0	0	0	0	1	0.030303	0	0	2	0.05	2	0.0740741
	N	Cell motility	0	0	0	0	0	0	0	0	0	0	0	0	0	0	0	0	0	0	0	0	0	0	0	0
	Z	Cytoskeleton	0	0	0	0	0	0	0	0	0	0	0	0	0	0	0	0	0	0	0	0	0	0	0	0
	W	Extracellular structures	0	0	0	0	0	0	0	0	0	0	0	0	0	0	0	0	0	0	0	0	0	0	0	0
	U	Intracellular trafficking, secretion, and vesicular transport	2	0.0138889	1	0.0285714	0	0	0	0	0	0	0	0	1	1	1	0.0625	0	0	2	0.0645161	1	0.025	1	0.037037
	O	Post translational modification, protein turnover, chaperones	1	0.00694444	0	0	0	0	0	0	0	0	0	0	0	0	0	0	0	0	1	0.0322581	2	0.05	0	0
	X	nan	0	0	0	0	0	0	0	0	0	0	0	0	0	0	0	0	0	0	0	0	0	0	0	0
	C	Energy production and conversion	3	0.0208333	1	0.0285714	0	0	1	0.0526316	0	0	1	0.0909091	0	0	0	0	0	0	0	0	0	0	0	0
	G	Carbohydrate transport and metabolism	11	0.0763889	0	0	0	0	3	0.157895	1	0.166667	0	0	0	0	1	0.0625	1	0.030303	3	0.0967742	2	0.05	1	0.037037
	E	Amino acid transport and metabolism	9	0.0625	1	0.0285714	0	0	1	0.0526316	0	0	0	0	0	0	0	0	0	0	0	0	0	0	0	0
	F	Nucleotide transport and metabolism	9	0.0625	2	0.0571429	2	0.105263	1	0.0526316	1	0.166667	1	0.0909091	0	0	0	0	3	0.0909091	3	0.0967742	4	0.1	3	0.111111
	H	Coenzyme transport and metabolism	0	0	0	0	1	0.0526316	0	0	0	0	0	0	0	0	0	0	0	0	1	0.0322581	1	0.025	1	0.037037
	I	Lipid transport and metabolism	4	0.0277778	0	0	0	0	1	0.0526316	0	0	1	0.0909091	0	0	0	0	2	0.0606061	0	0	0	0	0	0
	P	Inorganic ion transport and metabolism	13	0.0902778	1	0.0285714	1	0.0526316	1	0.0526316	0	0	1	0.0909091	0	0	0	0	1	0.030303	0	0	0	0	0	0
	Q	Secondary metabolites biosynthesis, transport and catabolism	0	0	0	0	0	0	0	0	0	0	0	0	0	0	0	0	0	0	0	0	0	0	0	0
	R	General function prediction only	0	0	0	0	0	0	0	0	0	0	0	0	0	0	0	0	0	0	0	0	0	0	0	0
	S	Function unknown	50	0.347222	18	0.514286	9	0.473684	6	0.315789	1	0.166667	5	0.454545	0	0	8	0.5	15	0.454545	14	0.451613	17	0.425	11	0.407407

## Sheet: Table S5
Table S5: Primers used during qRT-PCR
housekeeping genes			Sequence (5'->3')
	recA	Forward primer	TCGACTCTGTTGCTGCCTTA
		Reverse primer	ACTTAAGAGCACGACCACCT
			Sequence (5'->3')
	secA	Forward primer	AGGAATGGCGTCTTGACTCA
		Reverse primer	AACGATCATCAACCACACGC
			Sequence (5'->3')
	16S	Forward primer	CCTACGGGAGGCAGCAG
		Reverse primer	ATTACCGCGGCTGCT
			Sequence (5'->3')
	ribBA	Forward primer	TCGTGCGGCAACTATCAAGG
		Reverse primer	CCAGCAAGATGAGCTAAGGC
			Sequence (5'->3')
	ribE	Forward primer	GGCGATTCAATTGCAGTTAATGG
		Reverse primer	CCGACCTGTAGTGAACGTTCA
			Sequence (5'->3')
	sasA_1	Forward primer	GCAAGGTGCTTCAACTGAGC
		Reverse primer	TGACGAATTGTTGCTCACGC
